# Supplementary material for: Evolutionary Analyses of GRAS Transcription Factors in Angiosperms
Source: Front Plant Sci. 2017 Mar 2;8:273. doi: 10.3389/fpls.2017.00273 (PMC5332381; doi:10.3389/fpls.2017.00273)
Supplement: Supplementary Data 2 — Unrooted trees obtained in this study (Newick format). The two first trees corresponds to Figures 2, 3; OG-XX-N indicate the 29 unrooted trees corresponding to each OG; XX subfamily indicate the 8 unrooted trees corresponding to the subfamily including more than one OG. [file DataSheet2.DOC]

All species (397 sequences)


((((((((((((((((((((Cc11_g08290_OG-DELLA-1:0.0553514241,
Tc02_g028520_OG-DELLA-1:0.0192564063)0.06:0.0024714520,
(VITVI_LOC100232937_OG-DELLA-1:0.0267672785,
(AT2G01570_RGA_OG-DELLA-1:0.0205297242,AT1G14920_GAI_OG-DELLA-1:0.0309631940)
0.77:0.0237868005)0.3:0.0074801854)0.29:0.0128423833,
AMBTR_LOC18422344_OG-DELLA-1:0.0403592141)0.32:0.0236877198,
((VITVI_LOC100253268_OG-DELLA-1:0.0124953414,
Tc00_g085970_OG-DELLA-1:0.0671221678)0.29:0.0000003206,
((AT5G17490_RGL3_OG-DELLA-1:0.0548820866,AT3G03450_RGL2_OG-DELLA-1:0.0408696280)
0.96:0.0559974864,AT1G66350_RGL1_OG-DELLA-1:0.1041828998)0.75:0.0370939279)
0.3:0.0060027197)0.29:0.0060665533,Cc07_g13590_OG-DELLA-1:0.0318535840)
0.74:0.0267816433,(Ma01_g14650_OG-DELLA-1:0.0467220543,
(PHODA_LOC103701852_OG-DELLA-1:0.0197404436,
(PHODA_LOC103721390_OG-DELLA-1:0.0062927787,
(((Ma02_g24350_OG-DELLA-1:0.0387140950,Ma10_g19630_OG-DELLA-1:0.0257959022)
0.25:0.0068723956,Ma08_g17700_OG-DELLA-1:0.0064098486)0.74:0.0198811160,
Os03g49990_GAI/SLR1_OG-DELLA-1:0.0726789247)0.3:0.0121745263)0.16:0.0120957457)
0.22:0.0124416161)0.49:0.0054931100)0.88:0.0560224303,
((((PHODA_LOC103721072_OG-DELLA-2:0.0391284025,
PHODA_LOC103697278_OG-DELLA-2:0.0303896095)0.81:0.0189030139,
((Os05g49930_SLRL2_OG-DELLA-2:0.3053964595,
Os01g45860_SLRL1_OG-DELLA-2:0.0898832646)0.97:0.1670447851,
Ma06_g36470_OG-DELLA-2:0.0418558759)0.14:0.0202874630)0.26:0.0293866563,
((Cc06_g09110_OG-DELLA-2:0.0661614445,Tc09_g010580_OG-DELLA-2:0.0676758619)
0.47:0.0049921584,VITVI_LOC100249084_OG-DELLA-2:0.0562429575)0.96:0.0394730895)
0.22:0.0136073336,AMBTR_LOC18425039_OG-DELLA-2:0.1786144819)0.61:0.0964279921)
0.96:0.2205751674,((((((VITVI_LOC100263422_OG-RAM1:0.0172902563,
Cc07_g01010_OG-RAM1:0.0401174219)0.64:0.0080541113,
Tc04_g004010_OG-RAM1:0.0397901354)0.95:0.0363650516,
Ma06_g22250_OG-RAM1:0.0387416663)0.47:0.0118713494,
(Os11g31100_OG-RAM1:0.1203996119,PHODA_LOC103708129_OG-RAM1:0.0440703382)
0.53:0.0110852192)0.96:0.0716712631,AMBTR_LOC18434456_OG-RAM1:0.0517981030)
0.99:0.1126132070,(((((Os05g31420_OG-SCL3:0.6160463333,
Os05g31380_OG-SCL3:0.5305228018)0.85:0.2000706511,
Os01g71970_OG-SCL3:0.0811703632)0.94:0.1570050803,
(((Os12g04370_N-terminal_OG-SCL3:0.0244661042,
Os11g04570_N-terminal_OG-SCL3:0.0326638726)1:0.4547917677,
(Os12g04380_OG-SCL3:0.0000031740,Os11g04590_OG-SCL3:0.0465521024)1:0.3661421367)
0.93:0.2044536122,(Os12g04370_C-terminal_OG-SCL3:0.0000008753,
Os11g04570_C-terminal_OG-SCL3:0.0128869392)1:0.2382342503)0.91:0.1788628903)
0.35:0.0609110047,((((Tc10_g000490_OG-SCL3:0.0716651025,
(VITVI_LOC100258442_OG-SCL3:0.0370919384,Cc02_g29570_OG-SCL3:0.2787141527)
0.62:0.0044370110)0.92:0.0758803782,(Tc09_g023730_OG-SCL3:0.0507360898,
(Cc01_g05900_OG-SCL3:0.1023795192,(AT1G50420_OG-SCL3:0.1332592837,
VITVI_LOC100253019_OG-SCL3:0.0739747777)0.46:0.0180136376)0.28:0.0034756440)
0.89:0.0588187656)0.95:0.1096173922,((PHODA_LOC103705075_OG-SCL3:0.0817673839,
PHODA_LOC103696714_OG-SCL3:0.0691198715)0.92:0.0770230839,
((Ma11_g05610_OG-SCL3:0.0462903151,(Ma08_g09470_OG-SCL3:0.0540750625,
Ma11_g18690_OG-SCL3:0.1437539881)0.51:0.0248824214)0.92:0.0735067393,
PHODA_LOC103705597_OG-SCL3:0.3302772277)0.48:0.0373782730)0.38:0.0500345587)
0.32:0.0591667660,AMBTR_LOC18433248_OG-SCL3:0.2837342724)0.5:0.0640554865)
0.42:0.1074576956,(VITVI_LOC100263490_OG-SCL3:0.1960598382,
Tc00_g011740_OG-SCL3:0.2090765861)1:0.4787495279)1:0.2966722151)
0.28:0.0445018227)0.16:0.0378041593,(((((Os03g51330_OG-SCL4/7:0.1759670486,
(((PHODA_LOC103707594_OG-SCL4/7:0.0540780006,
PHODA_LOC103704239_OG-SCL4/7:0.0961622782)1:0.0758140162,
(Ma03_g31740_OG-SCL4/7:0.0376222956,(Ma07_g28380_OG-SCL4/7:0.0381588364,
Ma04_g07320_OG-SCL4/7:0.1533797806)0.79:0.0429074145)0.62:0.0474336991)
0.48:0.0359198692,(((VITVI_LOC100246179_OG-SCL4/7:0.0440995119,
Tc01_g003290_OG-SCL4/7:0.0506704347)0.87:0.0236566324,
Cc07_g09460_OG-SCL4/7:0.1422370239)0.91:0.0419769368,
(AT5G66770_OG-SCL4/7:0.0721934732,AT3G50650_OG-SCL4/7:0.1659159092)
0.99:0.1044852551)0.88:0.0649519713)0.67:0.0642212012)0.53:0.0412719856,
AMBTR_LOC18445829_OG-SCL4/7:0.2329868099)1:0.3430281660,
((((((Os03g15680_OG-NSP2-1:0.1325084785,
((PHODA_LOC103720306_OG-NSP2-1:0.0828791725,
PHODA_LOC103701821_OG-NSP2-1:0.0329916595)0.68:0.0184967119,
Ma08_g16560_OG-NSP2-1:0.1250543655)0.56:0.0225201742)0.84:0.0880363576,
((AT4G08250_OG-NSP2-1:0.2987579103,Tc08_g010330_OG-NSP2-1:0.0075243197)
0.34:0.0300360969,(VITVI_LOC100250491_OG-NSP2-1:0.0514994008,
CC10_complement_16164152..16165708_OG-NSP2-1:0.0961898670)0.32:0.0124348772)
0.34:0.0372815081)0.64:0.0874929656,AMBTR_LOC18995752_OG-NSP2-1:0.1597289781)
1:0.1413568400,(((AT3G60630_OG-HAM-II:0.1383169667,
AT2G45160_OG-HAM-II:0.0946152249)0.99:0.2206353500,
((Tc01_g038130_OG-HAM-II:0.0514283625,((((Cc08_g12670_OG-HAM-II:0.2044883666,
((((Ma07_g06770_OG-HAM-II:0.0878774610,Ma04_g25650_OG-HAM-II:0.0528977162)
0.81:0.0282480204,Ma06_g38750_OG-HAM-II:0.0406089094)0.92:0.0803847617,
(((PHODA_LOC103712147_OG-HAM-II:0.0311070008,
PHODA_LOC103705134_OG-HAM-II:0.1205886247)1:0.1685229074,
((Ma05_g23270_OG-HAM-II:0.0594778234,(Ma08_g10950_OG-HAM-II:0.0217503480,
Ma11_g04080_OG-HAM-II:0.0466019138)0.58:0.0180038321)0.34:0.0124113195,
Ma11_g19440_OG-HAM-II:0.0851926676)0.95:0.0718299720)0.73:0.0721768675,
((PHODA_LOC103712252_OG-HAM-II:0.0759934723,
PHODA_LOC103710711_OG-HAM-II:0.0470170327)0.8:0.0360820587,
(Os10g40390_OG-HAM-II:0.2472852912,((Os02g44360_OG-HAM-II:0.0018958910,
(Os02g44370_OG-HAM-II:0.0378723063,Os04g46860_OG-HAM-II:0.0919263879)
0.36:0.0216132116)0.97:0.1549152137,Os06g01620_OG-HAM-II:0.4410092592)
0.68:0.0867980981)0.75:0.1629597020)0.24:0.0497674248)0.21:0.0090328915)
0.81:0.1438193440,AMBTR_LOC18445615_OG-HAM-II:0.3083799304)0.34:0.0672046576)
0.15:0.0557436768,(VITVI_LOC100252271_OG-HAM-II:0.1306274760,
Tc03_g025170_OG-HAM-II:0.1103394537)0.62:0.0321793253)0.12:0.0402009545,
Cc02_g24390_OG-HAM-II:0.0825493535)0.13:0.0373962097,
VITVI_LOC100267664_OG-HAM-II:0.0975413659)0.16:0.0710229172)0.18:0.0677023156,
AT4G00150_OG-HAM-II:0.1913026671)0.42:0.0214280739)0.72:0.1570189781,
(((((Tc01_g003560_OG-HAM-I:0.1449793458,AT4G36710_OG-HAM-I:0.2441156437)
0.78:0.0652015742,VITVI_LOC100251313_OG-HAM-I:0.1308727067)0.44:0.0670629925,
Cc07_g09180_OG-HAM-I:0.2102947121)0.94:0.1813658862,
((PHODA_LOC103711304_OG-HAM-I:0.0774683743,
PHODA_LOC103697926_OG-HAM-I:0.0994597729)0.96:0.0613623267,
(Ma03_g31190_OG-HAM-I:0.0677701251,(Ma04_g03560_OG-HAM-I:0.1221953086,
Ma04_g07170_OG-HAM-I:0.1738543954)0.7:0.0128678627)0.99:0.1479315661)
1:0.2800769000)0.79:0.1826949947,AMBTR_LOC18445865_OG-HAM-I:0.3013708286)
0.76:0.0759639182)1:0.5478269199)0.11:0.0563761665,
((((VITVI_LOC100248787_OG-NSP2-2:0.1213704220,Cc07_g17440_OG-NSP2-2:0.2287727351)
0.93:0.0930186576,(PHODA_LOC103701373_OG-NSP2-2:0.1394949526,
(Os12g06540_OG-NSP2-2:0.3305470469,Os11g06180_OG-NSP2-2:0.1970163999)
0.94:0.1978413560)0.54:0.0622414970)0.47:0.0448314345,
AMBTR_LOC18444325_OG-NSP2-2:0.3230016862)0.93:0.1296724482,
((((((Tc05_g001850_OG-NSP2-3:0.2282770518,Cc06_g00940_OG-NSP2-3:0.2627219079)
0.13:0.0321995712,((VITVI_LOC104877372_OG-NSP2-3:0.0106437094,
VITVI_LOC100854695_OG-NSP2-3:0.0177780262)1:0.2315717895,
VITVI_LOC104880018_OG-NSP2-3:0.1344306247)0.37:0.0295681593)0.24:0.0359462497,
Cc06_g00950_OG-NSP2-3:0.3138500652)0.44:0.0788854524,
Tc09_g034350_OG-NSP2-3:0.2885001189)0.9:0.2980590229,
AMBTR_LOC18437110_OG-NSP2-3:0.3249467712)1:0.4836157314,
(AMBTR_LOC18433705_OG-NSP2-Amb:0.1015037399,
AMBTR_LOC18433702_OG-NSP2-Amb:0.1829277226)1:0.4408452978)0.87:0.3211264298)
0.56:0.0208276920)0.54:0.1624322410,((AMBTR_LOC18447384_OG-LS:0.3576386970,
AT1G55580_LAS_OG-LS:0.1975684710)0.22:0.0374548359,
(Tc00_g007680_OG-LS:0.0274617969,((VITVI_LOC100261722_OG-LS:0.0272915277,
Cc05_g15850_OG-LS:0.1060674992)0.74:0.0265773176,
((((Ma03_g11670_OG-LS:0.0395920850,Ma01_g12700_OG-LS:0.0542707375)
0.93:0.0211291818,((Os06g40780_MOC1_OG-LS:0.0605705622,
Os02g10360_OG-LS:0.1346442136)1:0.3249170705,(Ma07_g16700_OG-LS:0.0657238592,
Ma01_g00100_OG-LS:0.0851392304)1:0.1202417881)0.32:0.0452087887)
0.09:0.0160018712,(PHODA_LOC103713574_OG-LS:0.0165921323,
PHODA_LOC103702435_OG-LS:0.0170908915)0.97:0.0323605505)0.13:0.0243666478,
(PHODA_LOC103722391_OG-LS:0.0337801581,PHODA_LOC103718946_OG-LS:0.0757039915)
0.75:0.0380947151)0.73:0.1172167380)0.34:0.0441494636)0.33:0.0421527106)
0.99:0.2932341417)0.09:0.0449044689)0.25:0.0529293959,
((Cc03_712804..714285_OG-SCLB:0.4286478618,(Cc01_g07010_OG-SCLB:0.2097218365,
(((((AMBTR_LOC18438702_OG-SCLB:0.0732883655,
AMBTR_LOC18438696_OG-SCLB:0.0701089469)0.76:0.0307850007,
AMBTR_LOC18438701_OG-SCLB:0.0417710457)0.57:0.0182878016,
AMBTR_LOC18438698_OG-SCLB:0.0295342478)1:0.2979088820,
(PHODA_LOC103724038_OG-SCLB:0.0000009501,
((PHODA_LOC103724041_OG-SCLB:0.0533802337,
PHODA_LOC103724040_OG-SCLB:0.0409114170)0.41:0.0185420290,
(PHODA_LOC103724039_OG-SCLB:0.0060739283,PHODA_LOC103720661_OG-SCLB:0.0185837295)
1:0.0424675159)0.51:0.0201747510)1:0.2854940173)0.31:0.0538859790,
((VITVI_LOC100250283_OG-SCLB:0.1378813389,Tc01_g031760_OG-SCLB:0.1862895044)
0.61:0.0502188423,(Tc04_g029380_OG-SCLB:0.3220422198,
(Tc04_g029390_OG-SCLB:0.1535344047,(Cc03_g00950_OG-SCLB:0.0860559763,
(Cc08_g04760_OG-SCLB:0.0666976364,Cc03_g00940_OG-SCLB:0.0247183138)
1:0.1185300520)1:0.1573189838)0.24:0.0359575770)0.04:0.0000008419)
0.17:0.0251058006)0.12:0.0083276398)0.73:0.1199812483)1:0.3492919847,
((Tc09_g031470_OG-LISCL:0.1017731847,(((((Cc01_g06640_OG-LISCL:0.0744234361,
Cc01_g04310_OG-LISCL:0.0862627493)0.92:0.0676017194,
(Cc01_g06650_OG-LISCL:0.0839737599,Cc01_g04300_OG-LISCL:0.1693321990)
0.84:0.0531179882)0.81:0.0748479625,(Tc09_g031480_OG-LISCL:0.2511421906,
Cc01_g13070_OG-LISCL:0.1528950510)0.34:0.0271431174)0.29:0.0305905287,
((VITVI_LOC100257123_OG-LISCL:0.1119081600,
VITVI_LOC100267399_OG-LISCL:0.0959496905)0.71:0.0344359067,
VITVI_LOC100245086_OG-LISCL:0.2524356082)0.75:0.0777159814)0.25:0.0158941921,
((Tc09_g031490_OG-LISCL:0.2790678115,((Cc01_g04290_OG-LISCL:0.1025881795,
(Cc01_g04280-2_OG-LISCL:0.0579933726,Cc01_g04280-1_OG-LISCL:0.1580765487)
0.96:0.1258640057)0.99:0.2286635830,((Tc09_g031510_OG-LISCL:0.1485197170,
(AT2G29060_OG-LISCL:0.1086313647,AT1G07530_OG-LISCL:0.0782813441)1:0.1528511077)
0.38:0.0667467578,((VITVI_LOC100262198_OG-LISCL:0.0864509776,
VITVI_LOC100251782_OG-LISCL:0.0546378659)0.73:0.0514904585,
(Tc09_g031500_OG-LISCL:0.1095520642,Cc01_g13060_OG-LISCL:0.1466420791)
0.78:0.0819226628)0.28:0.0449170810)0.19:0.0213439849)0.05:0.0380527158)
0:0.0195417633,(((((unannoted2_Os05g01970_rc_OG-LISCL:0.1421223706,
unannoted_Os05g01970_rc_OG-LISCL:0.2083042931)0.93:0.1446137924,
((Os12g38490_OG-LISCL:0.0830352734,((((Os11g47920_OG-LISCL:0.0354831889,
Os11g47910_OG-LISCL:0.0308492246)1:0.2784294641,
(Os12g04200_OG-LISCL:0.0000000001,Os11g04400_OG-LISCL:0.0146322603)
1:0.2517179798)0.59:0.0885545416,(Os11g47890_OG-LISCL:0.0834802479,
Os11g47870_OG-LISCL:0.0577486826)0.94:0.0633082909)0.36:0.0334594043,
Os11g47900_OG-LISCL:0.2074124857)0.4:0.0457529988)0.63:0.1278244690,
((AT2G29065_OG-LISCL:0.1450827346,AT1G07520_OG-LISCL:0.1634645461)1:0.2120150945,
Ma05_g08020_OG-LISCL:0.1699235392)0.04:0.0113021970)0.03:0.0328059005)
0.02:0.0109997180,(Os04g50060_OG-LISCL:0.1752946080,
Os01g62460_OG-LISCL:0.1105556429)0.21:0.0188855808)0:0.0183505960,
((((AT2G37650_OG-LISCL:0.2275336925,Tc05_g004430_OG-LISCL:0.0628571674)
0.62:0.0569832090,(VITVI_LOC100252795_OG-LISCL:0.1009405489,
Cc06_g22670_OG-LISCL:0.1250957776)0.16:0.0164265097)0.54:0.0574281899,
((Os03g48450_OG-LISCL:0.0977350068,((Ma07_g15010_OG-LISCL:0.0264409962,
Ma10_g22580_OG-LISCL:0.0371028405)0.57:0.0080996931,
Ma10_g02270_OG-LISCL:0.0396863185)0.74:0.0136446916)0.6:0.0199607323,
((PHODA_LOC103703511_OG-LISCL:0.0260320560,
PHODA_LOC103714321_OG-LISCL:0.0573937558)0.43:0.0302358907,
((PHODA_LOC103704163_OG-LISCL:0.0533787727,
PHODA_LOC103697097_OG-LISCL:0.0387638699)0.81:0.0480143848,
((Ma00_g04570_OG-LISCL:0.0826000555,Ma08_g02350_OG-LISCL:0.0131133688)
0.79:0.0196694303,Ma06_g36050_OG-LISCL:0.1196335235)0.86:0.0462645064)
0.33:0.0315120816)0.02:0.0060314782)0.11:0.0296294261)0.04:0.0172731841,
AMBTR_LOC18436160_OG-LISCL:0.1588174946)0.04:0.0126473227)0.07:0.0660235077,
((Tc10_g002720_OG-LISCL:0.0754502625,((VITVI_LOC100241120_OG-LISCL:0.0674194030,
(VITVI_LOC100264982_OG-LISCL:0.0611017834,
(VITVI_LOC100263396_OG-LISCL:0.0764742242,
VITVI_LOC100252951_OG-LISCL:0.1832720770)0.94:0.0912991793)0.22:0.0232657128)
0.29:0.0201969275,VITVI_LOC100242700_OG-LISCL:0.1070336952)0.57:0.0629448496)
0.18:0.0281916239,Cc02_g07650_OG-LISCL:0.1351879253)0.27:0.0228649994)
0.03:0.0760820537)0.04:0.0405004807)0.11:0.0458196135)0.75:0.1672430889,
(AT5G59450_OG-LISCL:0.1016171220,AT3G46600_OG-LISCL:0.1285783473)1:0.1882001131)
1:0.5336285143)0.36:0.1109956216)0.06:0.0171699361,
(AMBTR_LOC18447736_OG-DLT:0.1082616142,
((((VITVI_LOC100247949_OG-DLT:0.0426006308,Tc03_g026770_OG-DLT:0.0811165292)
0.47:0.0314716066,Cc08_g14050_OG-DLT:0.1094060093)0.49:0.0498510820,
AT1G63100_OG-DLT:0.1700677876)0.93:0.0818630817,((Os06g03710_OG-DLT:0.2614366771,
(PHODA_LOC103715078_OG-DLT:0.0738286084,PHODA_LOC103698941_OG-DLT:0.0573638490)
0.91:0.0484423151)0.37:0.0306214440,((Ma07_g05950_OG-DLT:0.0211285476,
Ma04_g26390_OG-DLT:0.0949426717)0.48:0.0142482822,
Ma01_g12080_OG-DLT:0.1178815039)0.72:0.0441981760)0.86:0.0912215145)
0.6:0.0406953472)1:0.4778690891)0:0.0076216336)0:0.0077437427,
((PHODA_LOC103721747_OG-SCR-3:0.0241895871,((Cc01_g18150_OG-SCR-3:0.0357400176,
(Tc01_g025440_OG-SCR-3:0.0308701218,VITVI_LOC100263529_OG-SCR-3:0.0579648267)
0.81:0.0198671683)0.92:0.0225776463,(Os05g40710_OG-SCR-3:0.3971064795,
AMBTR_LOC18425528_OG-SCR-3:0.0992123026)0.93:0.1455774635)0.73:0.0358405565)
0.97:0.1810484693,(((((Tc00_g017070_OG-SCR-1:0.0198314211,
((VITVI_LOC100265598_OG-SCR-1:0.0268551581,Cc05_g00010_OG-SCR-1:0.0458347923)
0.26:0.0063804949,AT3G54220_SCR_OG-SCR-1:0.0259654913)0.17:0.0054880973)
0.33:0.0076384961,AMBTR_LOC18432479_OG-SCR-1:0.0943437191)0.36:0.0249778941,
(((Ma08_g09130_OG-SCR-1:0.0260738684,(Ma05_g23910_OG-SCR-1:0.0000000001,
Ma11_g18500_OG-SCR-1:0.0000000001)0.97:0.0063204474)0.82:0.0172698948,
PHODA_LOC103705904_OG-SCR-1:0.0191716894)0.32:0.0017650965,
PHODA_LOC103717883_OG-SCR-1:0.0204970115)0.51:0.0080074283)0.25:0.0110628526,
(Os12g02870_OG-SCR-1:0.0000022477,Os11g03110_OG-SCR-1:0.0062389850)
1:0.0620434453)0.9:0.0585828987,((((VITVI_LOC100854772_OG-SCR-2:0.0213907149,
Tc01_g017050_OG-SCR-2:0.0389494401)0.34:0.0093726761,
((((PHODA_LOC103714426_OG-SCR-2:0.0134702486,
PHODA_LOC103704547_OG-SCR-2:0.0482883843)0.87:0.0357104035,
Ma04_g30070_OG-SCR-2:0.0282389063)0.63:0.0268549258,
Os07g38030_OG-SCR-2:0.0384047190)0.71:0.0387284295,
Cc05_g00060_OG-SCR-2:0.0537748107)0.05:0.0094690310)0.43:0.0232376082,
AT5G41920_OG-SCR-2:0.1186637682)0.49:0.0486105506,
(AMBTR_LOC18443708_OG-SCR-2:0.1417071013,AMBTR_LOC18443187_OG-SCR-2:0.0015873491)
1:0.1045608145)0.86:0.1016698562)0.93:0.1121501995)1:0.2211013179)
0.01:0.0280011127,((AMBTR_LOC18436680_OG-SCLA:0.2226232058,
((Ma06_g19260_OG-SCLA:0.0638529508,Ma10_g10710_OG-SCLA:0.1551880923)
1:0.1434420483,(Os04g35250_OG-SCLA:0.4080960651,
(PHODA_LOC103703260_OG-SCLA:0.0878808222,PHODA_LOC103701394_OG-SCLA:0.0720159666)
0.7:0.0362460877)0.36:0.0339867967)0.32:0.0368271131)0.12:0.0183731555,
((VITVI_LOC100242818_OG-SCLA:0.0929906098,Tc08_g016010_OG-SCLA:0.0606099786)
0.77:0.0410359231,(Cc08_g06100_OG-SCLA:0.0000000001,
Cc00_g08580_OG-SCLA:0.0000000001)1:0.0981747954)0.95:0.0709353640)
0.99:0.3950042530)0.25:0.0314592847,((((((Os01g67650_OG-RAD1-1:0.2583274372,
Ma08_g01100_OG-RAD1-1:0.0434605374)0.17:0.0143092708,
PHODA_LOC103714497_OG-RAD1-1:0.0482858997)0.25:0.0285566147,
(VITVI_LOC100263271_OG-RAD1-1:0.0231396397,(Tc03_g014290_OG-RAD1-1:0.0436310747,
Cc04_complement_9518739..9520325_OG-RAD1-1:0.0560180560)0.58:0.0312281292)
0.53:0.0335323577)0.08:0.0088585653,((VITVI_LOC100256348_OG-RAD1-1:0.1411510600,
Tc02_g026050_OG-RAD1-1:0.0862208925)0.21:0.0085361342,
Cc11_g16400_OG-RAD1-1:0.1706249023)0.3:0.0213306127)0.95:0.1235471188,
AMBTR_LOC18441847_OG-RAD1-1:0.1969984243)0.99:0.1313798037,
(((VITVI_LOC100262121_OG-RAD1-2:0.0680006610,
PHODA_LOC103711460_OG-RAD1-2:0.1315226411)0.48:0.0246356297,
Tc00_g064930_OG-RAD1-2:0.0675436078)0.46:0.0240633801,
AMBTR_LOC18421496_OG-RAD1-2:0.1376767707)1:0.2335957432)0.82:0.1222649877)
0.89:0.1615191626,((((((((Ma09_g19630_OG-PAT-4:0.1259277735,
Ma04_g31520_OG-PAT-4:0.1178269511)0.92:0.0638980108,
Ma04_g23420_OG-PAT-4:0.1519285816)0.74:0.0520631084,
((Ma05_g12570_OG-PAT-4:0.1524017285,Ma04_g32970_OG-PAT-4:0.0670484674)
0.65:0.0384597975,Ma05_g16130_OG-PAT-4:0.0802148192)0.64:0.0208489437)
0.58:0.0386877130,Ma11_g02690_OG-PAT-4:0.1696166025)0.57:0.0450607605,
((PHODA_LOC103719657_OG-PAT-4:0.0657472179,
PHODA_LOC103702695_OG-PAT-4:0.0538415803)0.95:0.0471699592,
(Os04g49110_OG-PAT-4:0.1278093774,Os02g45760_OG-PAT-4:0.1859265640)
1:0.2605692522)0.34:0.0388178007)0.94:0.1855003081,
((VITVI_LOC100261057_OG-PAT-4:0.1831529010,Cc02_g02540_OG-PAT-4:0.1848260521)
0.63:0.0515535318,(Tc03_g020070_OG-PAT-4:0.1658880843,
AT5G52510_OG-PAT-4:0.2450205898)0.79:0.0470936894)0.95:0.1656518070)
1:0.3912402928,(((VITVI_LOC100854518_OG-PAT-3:0.0909084054,
((VITVI_LOC100253954_OG-PAT-3:0.1253208942,Cc10_g13150_OG-PAT-3:0.1872330754)
0.41:0.0339193130,(Tc08_g012470_OG-PAT-3:0.0662746074,
AT1G21450_OG-PAT-3:0.1953544891)0.65:0.0455060191)0.31:0.0599689450)
0.13:0.0245425198,AMBTR_LOC18432892_OG-PAT-3:0.1763209268)0.41:0.0257100013,
(PHODA_LOC103719135_OG-PAT-3:0.1155241581,(Os01g65900_OG-PAT-3:0.1958460035,
(Ma03_g02280_OG-PAT-3:0.0595331645,(Ma06_g13300_OG-PAT-3:0.0936178871,
Ma10_g17350_OG-PAT-3:0.0239487512)0.71:0.0291311220)0.96:0.0573948062)
0.24:0.0136881687)0.53:0.0387443474)0.89:0.0894870361)0.79:0.1096213450,
(AMBTR_LOC18427652_OG-PAT-1:0.0656421042,(((Os10g22430_OG-PAT-1:0.0177731982,
Os03g09280_OG-PAT-1:0.1075495605)1:0.1079313603,
(((((AT1G50600_OG-PAT-1:0.1713097790,Tc07_g002000_OG-PAT-1:0.0714760705)
0.61:0.0351070666,VITVI_LOC100250258_OG-PAT-1:0.1046177233)0.52:0.0328838513,
((((VITVI_LOC100261403_OG-PAT-1:0.0331568224,Tc01_g018470_OG-PAT-1:0.0398948894)
0.18:0.0090650436,AT5G48150_PAT1_OG-PAT-1:0.1277909350)0.16:0.0065015563,
Cc00_g06820_OG-PAT-1:0.0618077631)0.48:0.0058592900,
AT2G04890_OG-PAT-1:0.1696131118)0.71:0.0228996424)0.24:0.0188345734,
(Cc09_g00640_OG-PAT-1:0.1471751525,((AT4G17230_OG-PAT-1:0.3103859001,
Tc06_g020560_OG-PAT-1:0.1135387377)0.78:0.0814947895,
VITVI_LOC100245041_OG-PAT-1:0.0792152658)0.58:0.0191767224)0.78:0.1309747379)
0.08:0.0211251026,((Ma01_g22010_OG-PAT-1:0.0414577239,
(Ma04_g11040_OG-PAT-1:0.0422762330,Ma04_g07000_OG-PAT-1:0.0696710248)
0.77:0.0250236425)0.43:0.0063623685,((PHODA_LOC103700863_OG-PAT-1:0.1211668944,
Os07g39470_CIGR2_OG-PAT-1:0.1823134934)0.31:0.0351191668,
PHODA_LOC103714936_OG-PAT-1:0.0458550780)0.06:0.0011389309)0.35:0.0459629917)
0.03:0.0108810402)0.23:0.0361987025,(((Os07g36170_CIGR1_OG-PAT-2:0.1030471134,
(PHODA_LOC103712632_OG-PAT-2:0.0276355886,(((Ma09_g11650_OG-PAT-2:0.0445993835,
(Ma09_g25150_OG-PAT-2:0.0575369021,Ma06_g25670_OG-PAT-2:0.0731352208)
0.49:0.0196512198)0.63:0.0146993317,Ma08_g03530_OG-PAT-2:0.0224919311)
0.67:0.0341936661,PHODA_LOC103696316_OG-PAT-2:0.0054714240)0.31:0.0144019553)
0.51:0.0382533970)0.89:0.0552616609,((VITVI_LOC100267541_OG-PAT-2:0.0528968242,
Tc07_g005270_OG-PAT-2:0.0675462652)0.58:0.0099838424,
Cc05_g13080_OG-PAT-2:0.0851388025)0.91:0.0703599219)0.63:0.0306523877,
AMBTR_LOC18440964_OG-PAT-2:0.0669907322)1:0.1527442171)0.33:0.0682725222)
0.84:0.1094661267)0.95:0.1568413575)0.96:0.3672316876,
(((((Ma01_g15900_OG-SHR-1:0.0733479790,Ma08_g31390_OG-SHR-1:0.0451606307)
0.27:0.0204132879,Ma04_g17020_OG-SHR-1:0.0783791466)0.26:0.0177769396,
(Os03g31880_OG-SHR-1:0.0401825450,Os07g39820_OG-SHR-1:0.0272578125)
0.94:0.0570673558)0.19:0.0138338126,(PHODA_LOC103716950_OG-SHR-1:0.0266896674,
PHODA_LOC103705312_OG-SHR-1:0.0130865337)0.46:0.0108958952)0.92:0.1222946675,
(((AMBTR_LOC18448723_OG-SHR-2:0.3242673395,
((((Tc04_g019740_OG-SHR-2:0.0360010473,VITVI_LOC100854487_OG-SHR-2:0.0250995264)
0.24:0.0068325783,Cc03_g12280_OG-SHR-2:0.0722082777)0.77:0.0223173142,
((Ma10_g16450_OG-SHR-2:0.2078395022,Ma09_g20690_OG-SHR-2:0.0919670494)
0.2:0.0164639452,Ma09_g02320_OG-SHR-2:0.0614645380)0.25:0.0389759538)
0.2:0.0190919651,(PHODA_LOC103715985_OG-SHR-2:0.0831046268,
PHODA_LOC103708579_OG-SHR-2:0.0296010656)0.46:0.0306751444)0.77:0.0747595084)
0.59:0.0884390394,AMBTR_LOC18430893_OG-SHR-1:0.3212270756)0.53:0.0458582095,
((Cc07_g07090_OG-SHR-1:0.0133029200,(VITVI_LOC100263197_OG-SHR-1:0.0190277018,
Tc01_g006550_OG-SHR-1:0.0492852008)0.78:0.0126570285)0.8:0.0344626412,
AT4G37650_SHR_OG-SHR-1:0.1497925356)0.81:0.0558128578)0.46:0.0446412820)
0.81:0.2103456383)0.58:0.1118391883,(((((Cc07_g10300_OG-SCL32-2:0.0000000001,
Cc05_g05360_OG-SCL32-2:0.0000000001)1:0.0577241282,
(Tc02_g014350_OG-SCL32-2:0.0366874204,VITVI_LOC100248290_OG-SCL32-2:0.0921507801)
0.42:0.0111231351)0.7:0.0557276998,((PHODA_LOC103723876_OG-SCL32-2:0.0549076813,
Os05g42130_OG-SCL32-2:0.3490151558)0.31:0.0161588328,
Ma06_g25650_OG-SCL32-2:0.0942336976)0.41:0.0684482727)0.29:0.0545607684,
AMBTR_LOC18440973_OG-SCL32-2:0.1154613319)0.83:0.0782534499,
(((AT3G49950_OG-SCL32-1:0.1869858124,(Tc01_g006290_OG-SCL32-1:0.0369344027,
(VITVI_LOC100252691_OG-SCL32-1:0.0770724318,Cc07_g06890_OG-SCL32-1:0.0645126815)
0.51:0.0133868459)0.85:0.0287510433)0.39:0.0201516493,
((PHODA_LOC103705332_OG-SCL32-1:0.0517155861,(Os07g40020_OG-SCL32-1:0.1240594386,
PHODA_LOC103695866_OG-SCL32-1:0.0520364842)0.54:0.0293952731)0.61:0.0287042403,
(Ma06_g09430_OG-SCL32-1:0.0856205262,(Ma06_g18350_OG-SCL32-1:0.0318828578,
Ma10_g11650_OG-SCL32-1:0.0320658779)0.7:0.0193154957)0.86:0.0515754990)
0.87:0.0640422753)0.66:0.0855503376,AMBTR_LOC18421842_OG-SCL32-1:0.3353798616)
0.61:0.1028627601)0.99:0.3583567387)1:0.7566383758,
AMBTR_LOC18439455_OG-NSP1:0.3522337519)0.95:0.2523857556,
((AT3G13840_OG-NSP1:0.2779092726,Cc04_g01330_OG-NSP1:0.1156519893)
0.46:0.0255596335,(VITVI_LOC100261706_OG-NSP1:0.0739791003,
Tc00_g013310_OG-NSP1:0.0681005310)0.87:0.0422714869)0.93:0.1483550602)
0.93:0.1215846590,Ma10_g17600_OG-NSP1:0.1571817793)0.41:0.0218529617,
Os03g29480_OG-NSP1:0.2858469573)0.62:0.0263132616,
PHODA_LOC103716290_OG-NSP1:0.0745891069,PHODA_LOC103712559_OG-NSP1:0.0606029669);

A. trichopoda, V. vinifera and P. dactylifera (142 sequences)

((((((((((((VITVI_LOC100249084_OG-DELLA-2:0.1324937802,
(PHODA_LOC103721072_OG-DELLA-2:0.0458757675,
PHODA_LOC103697278_OG-DELLA-2:0.0295861258)0.9570000000:0.0516638310)
0.3840000000:0.0193796037,AMBTR_LOC18425039_OG-DELLA-2:0.1848375329)
0.5100000000:0.0811177254,((PHODA_LOC103721390_OG-DELLA-1:0.0132800885,
PHODA_LOC103701852_OG-DELLA-1:0.0276130828)0.8450000000:0.0327756900,
((VITVI_LOC100232937_OG-DELLA-1:0.0538802590,
AMBTR_LOC18422344_OG-DELLA-1:0.0548114821)0.0000000000:0.0098516302,
VITVI_LOC100253268_OG-DELLA-1:0.0321268164)0.8790000000:0.0283535325)
0.9770000000:0.1323644486)0.9980000000:0.2773926600,
(((VITVI_LOC100263422_OG-RAM1:0.1005959970,
PHODA_LOC103708129_OG-RAM1:0.0533723533)0.9310000000:0.0651084748,
AMBTR_LOC18434456_OG-RAM1:0.0769400759)1.0000000000:0.2094460877,
((((((VITVI_LOC100250283_OG-SCLB:0.2282758437,
(((PHODA_LOC103724040_OG-SCLB:0.0461223947,
PHODA_LOC103724041_OG-SCLB:0.0564833770)0.1370000000:0.0158127411,
(PHODA_LOC103724039_OG-SCLB:0.0052174980,PHODA_LOC103720661_OG-SCLB:0.0159526076)
0.9350000000:0.0362366920)0.7840000000:0.0174241858,
PHODA_LOC103724038_OG-SCLB:0.0000025996)1.0000000000:0.3796406753)
0.8580000000:0.0904348333,(((AMBTR_LOC18438702_OG-SCLB:0.1149725860,
AMBTR_LOC18438696_OG-SCLB:0.0990598247)0.6650000000:0.0184993624,
AMBTR_LOC18438701_OG-SCLB:0.0366684501)0.9160000000:0.0571143054,
AMBTR_LOC18438698_OG-SCLB:0.0469412540)0.9920000000:0.2518531155)
0.9990000000:0.4710749550,(AMBTR_LOC18436160_OG-LISCL:0.0852905421,
(((PHODA_LOC103714321_OG-LISCL:0.0527493252,
PHODA_LOC103703511_OG-LISCL:0.0376294422)0.6290000000:0.0421741166,
(PHODA_LOC103704163_OG-LISCL:0.0709755921,
PHODA_LOC103697097_OG-LISCL:0.0300209852)0.9170000000:0.0570386608)
0.4150000000:0.0498441270,(VITVI_LOC100252795_OG-LISCL:0.1330948617,
((((VITVI_LOC100257123_OG-LISCL:0.1253795251,
VITVI_LOC100267399_OG-LISCL:0.1092858139)0.9110000000:0.0594410332,
VITVI_LOC100245086_OG-LISCL:0.2417720264)0.9480000000:0.0880210404,
(VITVI_LOC100262198_OG-LISCL:0.0869604757,
VITVI_LOC100251782_OG-LISCL:0.0889163451)0.9940000000:0.1374826716)
0.8780000000:0.0452716472,((VITVI_LOC100264982_OG-LISCL:0.0547304746,
(VITVI_LOC100242700_OG-LISCL:0.1688633276,
VITVI_LOC100241120_OG-LISCL:0.0541230031)0.9150000000:0.0369488884)
0.8570000000:0.0224493693,(VITVI_LOC100263396_OG-LISCL:0.0954222862,
VITVI_LOC100252951_OG-LISCL:0.1721537620)0.9640000000:0.0676552961)
0.9890000000:0.0858826655)0.7270000000:0.0407083472)0.8860000000:0.0457302167)
0.8700000000:0.0714681464)1.0000000000:0.6526062252)0.8360000000:0.1090805532,
(VITVI_LOC100263490_OG-SCL3:0.7327972076,
(((VITVI_LOC100258442_OG-SCL3:0.1081883662,
VITVI_LOC100253019_OG-SCL3:0.1440801938)0.9060000000:0.0669154851,
(PHODA_LOC103705597_OG-SCL3:0.3514572251,
(PHODA_LOC103705075_OG-SCL3:0.0629632291,PHODA_LOC103696714_OG-SCL3:0.0681412654)
0.9720000000:0.0856965070)0.8510000000:0.0472722623)0.8260000000:0.0839796376,
AMBTR_LOC18433248_OG-SCL3:0.2539641855)0.8940000000:0.1149026594)
0.9940000000:0.2383939557)0.8920000000:0.0776054645,
(((AMBTR_LOC18447736_OG-DLT:0.2037078885,(PHODA_LOC103715078_OG-DLT:0.0576578419,
PHODA_LOC103698941_OG-DLT:0.0739321454)0.9970000000:0.1207799451)
0.2970000000:0.0233810978,VITVI_LOC100247949_OG-DLT:0.1248707773)
1.0000000000:0.4453762387,(((AMBTR_LOC18432479_OG-SCR-1:0.0703858951,
(VITVI_LOC100265598_OG-SCR-1:0.0272094908,
(PHODA_LOC103717883_OG-SCR-1:0.0230694143,
PHODA_LOC103705904_OG-SCR-1:0.0118172665)0.8660000000:0.0308131114)
0.2100000000:0.0372952515)0.8700000000:0.0489392442,
((VITVI_LOC100854772_OG-SCR-2:0.0639995103,
(PHODA_LOC103714426_OG-SCR-2:0.0082265648,
PHODA_LOC103704547_OG-SCR-2:0.0642285664)0.9290000000:0.0521072419)
0.3710000000:0.0383274790,(AMBTR_LOC18443708_OG-SCR-2:0.1427963029,
AMBTR_LOC18443187_OG-SCR-2:0.0209125087)0.9960000000:0.1380681803)
0.9910000000:0.1514508173)0.8720000000:0.1184162081,
((VITVI_LOC100263529_OG-SCR-3:0.0939865075,
AMBTR_LOC18425528_OG-SCR-3:0.2830355712)0.6740000000:0.0353835625,
PHODA_LOC103721747_OG-SCR-3:0.0416815861)0.9990000000:0.2174461481)
0.9990000000:0.2718523379)0.8110000000:0.0434516945)0.0000000000:0.0000022408,
(((VITVI_LOC100261722_OG-LS:0.1229921194,((PHODA_LOC103722391_OG-LS:0.0409373543,
PHODA_LOC103718946_OG-LS:0.0981226084)0.9110000000:0.0387792714,
(PHODA_LOC103713574_OG-LS:0.0253492843,PHODA_LOC103702435_OG-LS:0.0325806303)
0.9640000000:0.0520038743)0.9780000000:0.1092654373)0.8030000000:0.0882510251,
AMBTR_LOC18447384_OG-LS:0.2770457863)0.9990000000:0.3666284881,
(((VITVI_LOC100246179_OG-SCL4/7:0.1825170085,
(PHODA_LOC103707594_OG-SCL4/7:0.0542888771,
PHODA_LOC103704239_OG-SCL4/7:0.1157828972)0.9990000000:0.1658003173)
0.8160000000:0.0695735437,AMBTR_LOC18445829_OG-SCL4/7:0.2992145449)
0.9990000000:0.3558177758,(((((VITVI_LOC104880018_OG-NSP2-3:0.1705778114,
(VITVI_LOC104877372_OG-NSP2-3:0.0109603905,
VITVI_LOC100854695_OG-NSP2-3:0.0151113233)0.9980000000:0.2856571257)
0.9790000000:0.3670651999,AMBTR_LOC18437110_OG-NSP2-3:0.3884465938)
0.9970000000:0.6142077850,(AMBTR_LOC18433705_OG-NSP2-Amb:0.0849801237,
AMBTR_LOC18433702_OG-NSP2-Amb:0.2683629423)0.9970000000:0.4505459014)
0.9770000000:0.3334923543,(((VITVI_LOC100248787_OG-NSP2-2:0.2302969077,
AMBTR_LOC18444325_OG-NSP2-2:0.3981008658)0.8070000000:0.0607827794,
PHODA_LOC103701373_OG-NSP2-2:0.2229858392)0.9950000000:0.2887008539,
((VITVI_LOC100250491_OG-NSP2-1:0.0622980393,
(PHODA_LOC103720306_OG-NSP2-1:0.0571907963,
PHODA_LOC103701821_OG-NSP2-1:0.0356485188)0.9960000000:0.1107795948)
0.9600000000:0.1159656023,AMBTR_LOC18995752_OG-NSP2-1:0.1583675956)
0.9680000000:0.1767314881)0.0000000000:0.0716501339)0.7060000000:0.0677661056,
((((AMBTR_LOC18445615_OG-HAM-II:0.3211634512,
((PHODA_LOC103712252_OG-HAM-II:0.0634402330,
PHODA_LOC103710711_OG-HAM-II:0.0517173029)0.6990000000:0.0789407709,
(PHODA_LOC103712147_OG-HAM-II:0.0667631099,
PHODA_LOC103705134_OG-HAM-II:0.0994412790)0.9980000000:0.1745838486)
0.9890000000:0.1499544639)0.4680000000:0.0539024291,
(VITVI_LOC100267664_OG-HAM-II:0.1357810727,
VITVI_LOC100252271_OG-HAM-II:0.1698856731)0.8140000000:0.0463180063)
0.9960000000:0.2364329107,AMBTR_LOC18445865_OG-HAM-I:0.4243211901)
0.0000000000:0.0182185779,(VITVI_LOC100251313_OG-HAM-I:0.3161080164,
(PHODA_LOC103711304_OG-HAM-I:0.0994799894,
PHODA_LOC103697926_OG-HAM-I:0.0987339228)1.0000000000:0.3779722969)
0.9350000000:0.1411854464)1.0000000000:0.6292635058)0.9100000000:0.1488907005)
0.5950000000:0.1202370050)0.8270000000:0.1174973245)0.8470000000:0.0543274778)
0.1680000000:0.0166764800)0.6080000000:0.0167659181,
((VITVI_LOC100242818_OG-SCLA:0.1696418773,
(PHODA_LOC103703260_OG-SCLA:0.0878708463,PHODA_LOC103701394_OG-SCLA:0.1084507387)
0.9760000000:0.1219582397)0.6060000000:0.0728847856,
AMBTR_LOC18436680_OG-SCLA:0.1940723180)1.0000000000:0.3984601188)
0.7910000000:0.0427664871,((((VITVI_LOC100256348_OG-RAD1-1:0.1697810227,
PHODA_LOC103714497_OG-RAD1-1:0.0854375579)0.6440000000:0.0189561871,
VITVI_LOC100263271_OG-RAD1-1:0.0264876907)0.9940000000:0.1459814996,
AMBTR_LOC18441847_OG-RAD1-1:0.1901795852)0.9780000000:0.1415026857,
(VITVI_LOC100262121_OG-RAD1-2:0.0886576007,
(PHODA_LOC103711460_OG-RAD1-2:0.1218027685,
AMBTR_LOC18421496_OG-RAD1-2:0.1507718191)0.8450000000:0.0501211437)
1.0000000000:0.2641197932)0.9650000000:0.1512265090)0.9770000000:0.1997207150,
(((VITVI_LOC100261057_OG-PAT-4:0.3394255340,
(PHODA_LOC103719657_OG-PAT-4:0.0566138512,
PHODA_LOC103702695_OG-PAT-4:0.0433921315)0.9980000000:0.2892627570)
0.9990000000:0.3868834824,(((VITVI_LOC100854518_OG-PAT-3:0.0780526258,
VITVI_LOC100253954_OG-PAT-3:0.2159366678)0.9580000000:0.0760781180,
AMBTR_LOC18432892_OG-PAT-3:0.1792279121)0.5780000000:0.0085841422,
PHODA_LOC103719135_OG-PAT-3:0.1042355621)0.8820000000:0.0782957499)
0.9650000000:0.1512917369,((AMBTR_LOC18440964_OG-PAT-2:0.0966019136,
((PHODA_LOC103712632_OG-PAT-2:0.0258509242,
PHODA_LOC103696316_OG-PAT-2:0.0130957500)0.9650000000:0.0724292632,
VITVI_LOC100267541_OG-PAT-2:0.1266785486)0.6870000000:0.0319664632)
0.9940000000:0.1280115286,(AMBTR_LOC18427652_OG-PAT-1:0.1398661627,
(((VITVI_LOC100250258_OG-PAT-1:0.1252235399,
VITVI_LOC100261403_OG-PAT-1:0.0899546572)0.7730000000:0.0232476651,
(PHODA_LOC103700863_OG-PAT-1:0.1471465935,
PHODA_LOC103714936_OG-PAT-1:0.0582404396)0.9540000000:0.0580344738)
0.5880000000:0.0108527078,VITVI_LOC100245041_OG-PAT-1:0.2199605575)
0.8000000000:0.0397006040)0.9000000000:0.0609589024)0.8590000000:0.0778202443)
0.9870000000:0.2000948488)0.9990000000:0.3930494778,
((AMBTR_LOC18448723_OG-SHR-2:0.3260082372,
((PHODA_LOC103715985_OG-SHR-2:0.1091724506,
PHODA_LOC103708579_OG-SHR-2:0.0326170923)0.9210000000:0.0595544449,
VITVI_LOC100854487_OG-SHR-2:0.0892123069)0.9880000000:0.1384666264)
0.3200000000:0.0528951520,((VITVI_LOC100263197_OG-SHR-1:0.1172749039,
(PHODA_LOC103716950_OG-SHR-1:0.0152944184,
PHODA_LOC103705312_OG-SHR-1:0.0243359939)0.9990000000:0.1659238430)
0.4450000000:0.0538490538,AMBTR_LOC18430893_OG-SHR-1:0.3572759935)
0.8330000000:0.0733205360)0.9440000000:0.2098860099)0.7920000000:0.1737085614,
((AMBTR_LOC18440973_OG-SCL32-2:0.1334889626,
(PHODA_LOC103723876_OG-SCL32-2:0.1757610360,
VITVI_LOC100248290_OG-SCL32-2:0.1296266348)0.8900000000:0.0543159094)
0.9400000000:0.1445427638,((VITVI_LOC100252691_OG-SCL32-1:0.0935686132,
(PHODA_LOC103705332_OG-SCL32-1:0.0354178011,
PHODA_LOC103695866_OG-SCL32-1:0.0911022558)0.9870000000:0.1262958293)
0.5980000000:0.0778904639,AMBTR_LOC18421842_OG-SCL32-1:0.4675665935)
0.4060000000:0.1004194668)0.9930000000:0.4029847878)1.0000000000:0.8000103740,
AMBTR_LOC18439455_OG-NSP1:0.3724589755)0.9240000000:0.1985162115,
VITVI_LOC100261706_OG-NSP1:0.1909672501)0.9960000000:0.2084233270,
PHODA_LOC103716290_OG-NSP1:0.0902766520,PHODA_LOC103712559_OG-NSP1:0.0523386206);

OG-SCR-1

(((((Tc00_g017070_OG-SCR-1:0.0966670043,AT3G54220(SCR)_OG-SCR-1:0.1903573485)
0.9290000000:0.0308687665,(Cc05_g00010_OG-SCR-1:0.1764245403,
VITVI_LOC100265598_OG-SCR-1:0.1165330462)0.4530000000:0.0091930327)
0.9370000000:0.0513078744,AMBTR_LOC18432479_OG-SCR-1:0.3875582748)
0.9670000000:0.0680212254,((PHODA_LOC103717883_OG-SCR-1:0.0633159288,
PHODA_LOC103705904_OG-SCR-1:0.0379840489)0.9400000000:0.0314284698,
(Ma08_g09130_OG-SCR-1:0.0837771728,(Ma05_g23910_OG-SCR-1:0.0261645763,
Ma11_g18500_OG-SCR-1:0.0403032805)0.8290000000:0.0078370579)
0.9970000000:0.0686211138)0.9500000000:0.0481095024)1.0000000000:0.2578630944,
Os12g02870_OG-SCR-1:0.0081558598,Os11g03110_OG-SCR-1:0.0000002819);

OG-SCR-2

(((AT5G41920_OG-SCR-2:0.4083162871,(Cc05_g00060_OG-SCR-2:0.1140240964,
(Tc01_g017050_OG-SCR-2:0.0795376577,VITVI_LOC100854772_OG-SCR-2:0.0747345139)
0.8760000000:0.0280997605)0.0000000000:0.0034195759)0.9040000000:0.0781492287,
(Os07g38030_OG-SCR-2:0.1526663507,((PHODA_LOC103714426_OG-SCR-2:0.0566963763,
PHODA_LOC103704547_OG-SCR-2:0.0774609849)0.9640000000:0.0545623348,
Ma04_g30070_OG-SCR-2:0.1201011380)0.3030000000:0.0252223336)
0.9270000000:0.0752743062)1.0000000000:0.5873376442,
AMBTR_LOC18443708_OG-SCR-2:0.2288075706,AMBTR_LOC18443187_OG-SCR-2:0.0149746959);

OG-SCR-3

(((Cc01_g18150_OG-SCR-3:0.0758157474,(VITVI_LOC100263529_OG-SCR-3:0.1145255975,
Tc01_g025440_OG-SCR-3:0.0747528119)0.8840000000:0.0411533690)
0.9860000000:0.0861016140,AMBTR_LOC18425528_OG-SCR-3:0.3945048793)
0.1010000000:0.0553203126,Os05g40710_OG-SCR-3:0.8069829738,
PHODA_LOC103721747_OG-SCR-3:0.0842527068);

SCR subfamily

(((((((Ma08_g09130_OG-SCR-1:0.0493575759,(Ma05_g23910_OG-SCR-1:0.0069633219,
Ma11_g18500_OG-SCR-1:0.0140013671)0.7340000000:0.0042870550)
0.9070000000:0.0144715369,(PHODA_LOC103717883_OG-SCR-1:0.0533225912,
PHODA_LOC103705904_OG-SCR-1:0.0108972052)0.5150000000:0.0047157857)
0.9120000000:0.0203487904,(((Cc05_g00010_OG-SCR-1:0.0636593646,
VITVI_LOC100265598_OG-SCR-1:0.0312548237)0.8380000000:0.0089796547,
(Tc00_g017070_OG-SCR-1:0.0416799083,AT3G54220(SCR)_OG-SCR-1:0.0668423977)
0.8480000000:0.0113728826)0.9640000000:0.0370553441,
AMBTR_LOC18432479_OG-SCR-1:0.1424103578)0.9320000000:0.0263003544)
0.7580000000:0.0128967124,(Os12g02870_OG-SCR-1:0.0000015702,
Os11g03110_OG-SCR-1:0.0034877896)0.9970000000:0.0892529370)
0.9440000000:0.0732426192,(PHODA_LOC103721747_OG-SCR-3:0.0934917827,
(((VITVI_LOC100263529_OG-SCR-3:0.1004120963,Tc01_g025440_OG-SCR-3:0.0703366395)
0.8510000000:0.0374833693,Cc01_g18150_OG-SCR-3:0.0714289337)
0.9830000000:0.0840968765,(Os05g40710_OG-SCR-3:0.7646938120,
AMBTR_LOC18425528_OG-SCR-3:0.2994826922)0.7790000000:0.1026619745)
0.1060000000:0.0322305426)1.0000000000:0.4387640477)0.9980000000:0.2284995975,
((((PHODA_LOC103714426_OG-SCR-2:0.0394773560,
PHODA_LOC103704547_OG-SCR-2:0.0751520430)0.9720000000:0.0502053009,
Ma04_g30070_OG-SCR-2:0.0691003357)0.6690000000:0.0284073093,
Os07g38030_OG-SCR-2:0.1089324340)0.9530000000:0.0593468591,
(((VITVI_LOC100854772_OG-SCR-2:0.0505650677,Tc01_g017050_OG-SCR-2:0.0575550175)
0.9110000000:0.0282635672,Cc05_g00060_OG-SCR-2:0.0816434501)
0.0830000000:0.0111809030,AT5G41920_OG-SCR-2:0.3193047467)
0.9040000000:0.0437594946)0.9780000000:0.1159148583)1.0000000000:0.2996373394,
AMBTR_LOC18443708_OG-SCR-2:0.1787302524,AMBTR_LOC18443187_OG-SCR-2:0.0261053709);

OG-SHR-1

(((((((Os03g31880_OG-SHR-1:0.1056903028,Os07g39820_OG-SHR-1:0.0716641090)
1.0000000000:0.1030997332,((Ma01_g15900_OG-SHR-1:0.0750533992,
Ma08_g31390_OG-SHR-1:0.0878344435)0.2650000000:0.0148583409,
Ma04_g17020_OG-SHR-1:0.1933363919)0.8140000000:0.0248193264)
0.5830000000:0.0218816794,(PHODA_LOC103716950_OG-SHR-1:0.0260795207,
PHODA_LOC103705312_OG-SHR-1:0.0509687288)0.2780000000:0.0167718596)
0.9990000000:0.1724921061,AMBTR_LOC18430893_OG-SHR-1:0.5684983675)
0.9380000000:0.0937851728,AT4G37650(SHR)_OG-SHR-1:0.2689047760)
0.9620000000:0.0749779809,Cc07_g07090_OG-SHR-1:0.0827054837)
0.3550000000:0.0175176889,Tc01_g006550_OG-SHR-1:0.0855492326,
VITVI_LOC100263197_OG-SHR-1:0.0627014439);

OG-SHR-2

((((((VITVI_LOC100854487_OG-SHR-2:0.0763402637,
Tc04_g019740_OG-SHR-2:0.0646024881)0.6830000000:0.0176933290,
Cc03_g12280_OG-SHR-2:0.1226115626)0.9330000000:0.0859845007,
AMBTR_LOC18448723_OG-SHR-2:0.7198786345)0.9420000000:0.0928253447,
(PHODA_LOC103715985_OG-SHR-2:0.1467101476,
PHODA_LOC103708579_OG-SHR-2:0.0569167389)0.8600000000:0.0250211296)
0.7990000000:0.0279017855,Ma10_g16450_OG-SHR-2:0.2712709269)
0.9940000000:0.0768836131,Ma09_g02320_OG-SHR-2:0.1150414635,
Ma09_g20690_OG-SHR-2:0.1007851127);

SHR subfamily

((((((((((Ma04_g17020_OG-SHR-1:0.1301860772,(Ma01_g15900_OG-SHR-1:0.0739266990,
Ma08_g31390_OG-SHR-1:0.0660031346)0.2850000000:0.0083946533)
0.8350000000:0.0267667154,(Os03g31880_OG-SHR-1:0.0670000782,
Os07g39820_OG-SHR-1:0.0495115218)1.0000000000:0.0886761200)
0.7460000000:0.0194830489,(PHODA_LOC103716950_OG-SHR-1:0.0251566608,
PHODA_LOC103705312_OG-SHR-1:0.0373351053)0.3260000000:0.0144892108)
1.0000000000:0.2150037504,(((Tc01_g006550_OG-SHR-1:0.0835187911,
VITVI_LOC100263197_OG-SHR-1:0.0526287198)0.8290000000:0.0142908152,
Cc07_g07090_OG-SHR-1:0.0514175098)0.9750000000:0.0604024397,
AT4G37650_SHR_OG-SHR-1:0.1841987334)0.8910000000:0.0558999876)
0.6700000000:0.0589091309,AMBTR_LOC18430893_OG-SHR-1:0.4662792971)
0.9740000000:0.1895087238,AMBTR_LOC18448723_OG-SHR-2:0.5870246671)
0.9740000000:0.1408944688,((VITVI_LOC100854487_OG-SHR-2:0.0763406124,
Tc04_g019740_OG-SHR-2:0.0544054485)0.4750000000:0.0114015490,
Cc03_g12280_OG-SHR-2:0.1050256255)0.9130000000:0.0661791826)
0.9350000000:0.0635681778,(Ma09_g02320_OG-SHR-2:0.1115513847,
Ma09_g20690_OG-SHR-2:0.0917799367)0.9820000000:0.0650922895)
0.3300000000:0.0268948534,Ma10_g16450_OG-SHR-2:0.2643724840)
0.8480000000:0.0199020967,PHODA_LOC103715985_OG-SHR-2:0.1281639217,
PHODA_LOC103708579_OG-SHR-2:0.0545190606);

OG-SCL32-1

((((((((Ma06_g18350_OG-SCL32-1:0.0894582329,Ma10_g11650_OG-SCL32-1:0.0555348867)
0.9220000000:0.0266448808,Ma06_g09430_OG-SCL32-1:0.1052322405)
0.9320000000:0.0404391127,(PHODA_LOC103705332_OG-SCL32-1:0.0831789089,
PHODA_LOC103695866_OG-SCL32-1:0.0692018738)0.9840000000:0.0610823300)
0.3330000000:0.0417046892,Os07g40020_OG-SCL32-1:0.2528948775)
0.7090000000:0.0477272293,AMBTR_LOC18421842_OG-SCL32-1:1.0565771285)
0.0150000000:0.1298920491,AT3G49950_OG-SCL32-1:0.4163069706)
0.8220000000:0.0525210444,Tc01_g006290_OG-SCL32-1:0.0473608026)
0.5660000000:0.0134513321,VITVI_LOC100252691_OG-SCL32-1:0.0664824146,
Cc07_g06890_OG-SCL32-1:0.1106595099);

OG-SCL32-2

(((Tc02_g014350_OG-SCL32-2:0.0862861742,(((Os05g42130_OG-SCL32-2:0.6478904468,
Ma06_g25650_OG-SCL32-2:0.1707497727)0.8920000000:0.0543664031,
PHODA_LOC103723876_OG-SCL32-2:0.1438697738)0.9930000000:0.1308337410,
AMBTR_LOC18440973_OG-SCL32-2:0.3800257898)0.9220000000:0.0613753806)
0.4540000000:0.0265341861,VITVI_LOC100248290_OG-SCL32-2:0.1045301177)
1.0000000000:0.1330183721,Cc07_g10300_OG-SCL32-2:0.0000000001,
Cc05_g05360_OG-SCL32-2:0.0000000001);

SCL32 family

(((((((((((((PHODA_LOC103705332_OG-SCL32-1:0.0853542282,
PHODA_LOC103695866_OG-SCL32-1:0.0758467624)0.9250000000:0.0540542734,
Os07g40020_OG-SCL32-1:0.2445240383)0.8900000000:0.0364461786,
(Ma06_g18350_OG-SCL32-1:0.0819790458,Ma10_g11650_OG-SCL32-1:0.0726349802)
0.9500000000:0.0326863774)0.5350000000:0.0230288075,
Ma06_g09430_OG-SCL32-1:0.1102185183)0.9500000000:0.0800361848,
(((AT3G49950_OG-SCL32-1:0.4256420819,Cc07_g06890_OG-SCL32-1:0.0870514572)
0.7550000000:0.0259872535,Tc01_g006290_OG-SCL32-1:0.0418362759)
0.8820000000:0.0259880688,VITVI_LOC100252691_OG-SCL32-1:0.0449784878)
0.9820000000:0.1079741416)0.9360000000:0.1863394220,
AMBTR_LOC18421842_OG-SCL32-1:0.8257496185)0.9990000000:0.4264510441,
Os05g42130_OG-SCL32-2:0.4677354618)0.8960000000:0.1052903288,
Ma06_g25650_OG-SCL32-2:0.1765502580)0.8890000000:0.0494294635,
PHODA_LOC103723876_OG-SCL32-2:0.1590945065)0.9910000000:0.1164371812,
AMBTR_LOC18440973_OG-SCL32-2:0.3140780914)0.7640000000:0.0380275051,
Tc02_g014350_OG-SCL32-2:0.0817598422)0.8230000000:0.0324938031,
VITVI_LOC100248290_OG-SCL32-2:0.1172101913)1.0000000000:0.1428479570,
Cc07_g10300_OG-SCL32-2:0.0000000001,Cc05_g05360_OG-SCL32-2:0.0000000001);

OG-NSP1

(((((Cc04_g01330_OG-NSP1:0.2898589123,((VITVI_LOC100261706_OG-NSP1:0.0983708215,
Tc00_g013310_OG-NSP1:0.0596567599)0.8240000000:0.0296399174,
AT3G13840_OG-NSP1:0.4704649414)0.1360000000:0.0245418474)
0.9260000000:0.1235742226,AMBTR_LOC18439455_OG-NSP1:0.9529429173)
0.9710000000:0.1890721286,Os03g29480_OG-NSP1:0.5026549114)
0.4720000000:0.0534078452,Ma10_g17600_OG-NSP1:0.2136718632)
0.9350000000:0.0670878436,PHODA_LOC103716290_OG-NSP1:0.1002314855,
PHODA_LOC103712559_OG-NSP1:0.0778312065);

OG-LS

((((((VITVI_LOC100261722_OG-LS:0.0729755828,Tc00_g007680_OG-LS:0.1259636300)
0.8990000000:0.0603408561,((AT1G55580_LAS_OG-LS:0.4705701330,
AMBTR_LOC18447384_OG-LS:0.5186997651)0.8360000000:0.0790431241,
Cc05_g15850_OG-LS:0.1802661554)0.4540000000:0.0341208564)
1.0000000000:0.2362477528,(PHODA_LOC103722391_OG-LS:0.0623757486,
PHODA_LOC103718946_OG-LS:0.1296195216)0.9880000000:0.1026682037)
0.9490000000:0.0566448476,(PHODA_LOC103713574_OG-LS:0.0468790281,
PHODA_LOC103702435_OG-LS:0.0386311349)0.9890000000:0.0610963936)
0.5670000000:0.0168048565,((Ma03_g11670_OG-LS:0.0661661656,
Ma01_g12700_OG-LS:0.0681808623)0.9370000000:0.0393729978,
(Ma07_g16700_OG-LS:0.1309378053,Ma01_g00100_OG-LS:0.1087364478)
1.0000000000:0.1741724569)0.8370000000:0.0261040696)1.0000000000:0.5357444373,
Os06g40780_MOC1_OG-LS:0.1328716898,Os02g10360_OG-LS:0.3548572659);

OG-LS (whithout AT1G55580)

(((((PHODA_LOC103722391_OG-LS:0.0593552869,PHODA_LOC103718946_OG-LS:0.1208132905)
0.9980000000:0.1298381316,(((VITVI_LOC100261722_OG-LS:0.0673709199,
Tc00_g007680_OG-LS:0.1323663980)0.4760000000:0.0566833467,
Cc05_g15850_OG-LS:0.2112674810)0.5830000000:0.0863973586,
AMBTR_LOC18447384_OG-LS:0.5492829468)0.9950000000:0.1708051748)
0.9190000000:0.0493500709,(PHODA_LOC103713574_OG-LS:0.0417409787,
PHODA_LOC103702435_OG-LS:0.0386950601)0.9820000000:0.0524715587)
0.7740000000:0.0158682310,((Ma03_g11670_OG-LS:0.0766151113,
Ma01_g12700_OG-LS:0.0720628696)0.9330000000:0.0388076304,
(Ma07_g16700_OG-LS:0.1504475907,Ma01_g00100_OG-LS:0.0942630242)
1.0000000000:0.1866375277)0.6500000000:0.0223954646)1.0000000000:0.6080438226,
Os06g40780_MOC1_OG-LS:0.1783216823,Os02g10360_OG-LS:0.3279189735);

OG-SCL4/7

(((((((Ma03_g31740_OG-SCL4/7:0.0724856346,(Ma04_g07320_OG-SCL4/7:0.1605953554,
Ma07_g28380_OG-SCL4/7:0.1910658955)0.8390000000:0.0296005995)
0.9910000000:0.0781827460,(PHODA_LOC103707594_OG-SCL4/7:0.0708307703,
PHODA_LOC103704239_OG-SCL4/7:0.1163267273)0.9980000000:0.1079638142)
0.6100000000:0.0311502576,Os03g51330_OG-SCL4/7:0.5082137497)
0.9180000000:0.0849736049,AMBTR_LOC18445829_OG-SCL4/7:0.6787800783)
0.9830000000:0.1217764609,Cc07_g09460_OG-SCL4/7:0.2015880245)
0.8200000000:0.0295746149,(VITVI_LOC100246179_OG-SCL4/7:0.0956014179,
Tc01_g003290_OG-SCL4/7:0.0876662345)0.9220000000:0.0460176450)
1.0000000000:0.1634964163,AT5G66770_OG-SCL4/7:0.1093505956,
AT3G50650_OG-SCL4/7:0.2195856335);

OG-NSP2-1

((((((CC10_complement_16164152..16165708_OG-NSP2-1:0.1330662908,
(VITVI_LOC100250491_OG-NSP2-1:0.0409514494,AT4G08250_OG-NSP2-1:0.5048576501)
0.8050000000:0.0209663820)0.3460000000:0.0082179204,
Tc08_g010330_OG-NSP2-1:0.0491314534)0.9750000000:0.0795757612,
AMBTR_LOC18995752_OG-NSP2-1:0.3629708701)0.9960000000:0.1570699958,
Os03g15680_OG-NSP2-1:0.2061216791)0.1680000000:0.0311203458,
Ma08_g16560_OG-NSP2-1:0.2011912789)0.9510000000:0.0483433368,
PHODA_LOC103720306_OG-NSP2-1:0.1005034593,
PHODA_LOC103701821_OG-NSP2-1:0.0713992386);

OG-NSP2-2

((((Cc07_g17440_OG-NSP2-2:0.2968397758,VITVI_LOC100248787_OG-NSP2-2:0.2069573301)
0.6840000000:0.0765720781,AMBTR_LOC18444325_OG-NSP2-2:0.5725065670)
0.9750000000:0.1828514629,PHODA_LOC103701373_OG-NSP2-2:0.1846962837)
0.9930000000:0.2798241315,Os12g06540_OG-NSP2-2:0.4794681712,
Os11g06180_OG-NSP2-2:0.2836346075);

OG-NSP2-3

(((((VITVI_LOC104880018_OG-NSP2-3:0.2244608804,
Cc06_g00940_OG-NSP2-3:0.5655867997)0.9280000000:0.0722566884,
Tc05_g001850_OG-NSP2-3:0.4490156270)0.0000000000:0.0000029183,
(Tc09_g034350_OG-NSP2-3:0.6154019384,AMBTR_LOC18437110_OG-NSP2-3:1.1553436574)
0.2680000000:0.0903894255)0.9050000000:0.0778149296,
Cc06_g00950_OG-NSP2-3:0.5493243442)1.0000000000:0.3439109104,
VITVI_LOC104877372_OG-NSP2-3:0.0205856910,
VITVI_LOC100854695_OG-NSP2-3:0.0216231718);

NSP2 subfamily

(((((((((((((VITVI_LOC100250491_OG-NSP2-1:0.0379564451,
((Os03g15680_OG-NSP2-1:0.1593858720,Ma08_g16560_OG-NSP2-1:0.1258750102)
0.8570000000:0.0404384320,(PHODA_LOC103720306_OG-NSP2-1:0.0433947810,
PHODA_LOC103701821_OG-NSP2-1:0.0414142439)0.8240000000:0.0195025123)
1.0000000000:0.1387597449)0.6650000000:0.0106936220,
(Tc08_g010330_OG-NSP2-1:0.0183927737,AT4G08250_OG-NSP2-1:0.3207561962)
0.6650000000:0.0162067892)0.5860000000:0.0166756409,
CC10_complement_16164152..16165708_OG-NSP2-1:0.0598439979)
0.8880000000:0.0717567504,AMBTR_LOC18995752_OG-NSP2-1:0.1882621479)
0.9430000000:0.1901419872,(((VITVI_LOC100248787_OG-NSP2-2:0.1191741880,
Cc07_g17440_OG-NSP2-2:0.2565103654)0.8740000000:0.0622575230,
(PHODA_LOC103701373_OG-NSP2-2:0.1323090984,(Os12g06540_OG-NSP2-2:0.4048150722,
Os11g06180_OG-NSP2-2:0.2533958257)0.9800000000:0.2809981012)
0.9400000000:0.1154752109)0.6170000000:0.0720650223,
AMBTR_LOC18444325_OG-NSP2-2:0.3897585519)0.9790000000:0.2793112089)
0.9690000000:0.3564389073,(AMBTR_LOC18433705_OG-NSP2-Amb:0.1592855926,
AMBTR_LOC18433702_OG-NSP2-Amb:0.1431405006)0.9840000000:0.3518806668)
0.9980000000:0.6414964826,AMBTR_LOC18437110_OG-NSP2-3:0.2919417940)
0.9230000000:0.2482919284,Tc09_g034350_OG-NSP2-3:0.3407324285)
0.3910000000:0.0565993238,Tc05_g001850_OG-NSP2-3:0.1895044596)
0.7360000000:0.0252412184,Cc06_g00950_OG-NSP2-3:0.3214199006)
0.7660000000:0.0193648272,Cc06_g00940_OG-NSP2-3:0.2962468241)
0.0330000000:0.0252775633,VITVI_LOC104880018_OG-NSP2-3:0.1699920446)
1.0000000000:0.2629836197,VITVI_LOC104877372_OG-NSP2-3:0.0151470282,
VITVI_LOC100854695_OG-NSP2-3:0.0228803949);

OG-HAM-I

((((((Ma03_g31190_OG-HAM-I:0.0980138093,(Ma04_g07170_OG-HAM-I:0.2674034438,
Ma04_g03560_OG-HAM-I:0.1469835381)0.8920000000:0.0290346187)
0.9960000000:0.1819237672,(PHODA_LOC103711304_OG-HAM-I:0.1073687631,
PHODA_LOC103697926_OG-HAM-I:0.0859607957)0.9070000000:0.0743826163)
1.0000000000:0.3478725196,AMBTR_LOC18445865_OG-HAM-I:0.7437311479)
1.0000000000:0.3250434832,Cc07_g09180_OG-HAM-I:0.2967573431)
0.7300000000:0.0804519954,VITVI_LOC100251313_OG-HAM-I:0.1835423568)
0.9450000000:0.0838782356,Tc01_g003560_OG-HAM-I:0.2328062120,
AT4G36710_OG-HAM-I:0.2997665361);

OG-HAM-II

(((((((((((Ma08_g10950_OG-HAM-II:0.0604666281,Ma11_g04080_OG-HAM-II:0.0792207173)
0.3530000000:0.0105634222,(Ma11_g19440_OG-HAM-II:0.1370289863,
Ma05_g23270_OG-HAM-II:0.1076281728)0.8650000000:0.0171355253)
0.9990000000:0.0990622415,(PHODA_LOC103712147_OG-HAM-II:0.0898841671,
PHODA_LOC103705134_OG-HAM-II:0.1485107655)1.0000000000:0.2058939970)
0.7630000000:0.0229722550,((Os06g01620_OG-HAM-II:0.5493111597,
(Os04g46860_OG-HAM-II:0.0953881694,(Os02g44370_OG-HAM-II:0.0343853564,
Os02g44360_OG-HAM-II:0.0410625953)0.8720000000:0.0537549654)
0.9930000000:0.1493927536)0.4880000000:0.0597853054,
Os10g40390_OG-HAM-II:0.3554554359)0.9750000000:0.0825765446)
0.6050000000:0.0342866627,((PHODA_LOC103712252_OG-HAM-II:0.0582914731,
PHODA_LOC103710711_OG-HAM-II:0.0431918646)0.9790000000:0.0583307532,
((Ma07_g06770_OG-HAM-II:0.1097283646,Ma04_g25650_OG-HAM-II:0.0531893554)
0.6960000000:0.0182696480,Ma06_g38750_OG-HAM-II:0.1064717690)
0.9900000000:0.0715391160)0.7740000000:0.0242036457)0.9800000000:0.1224689058,
AMBTR_LOC18445615_OG-HAM-II:0.4077705017)0.9570000000:0.1118075324,
(Cc08_g12670_OG-HAM-II:0.2814857226,(VITVI_LOC100252271_OG-HAM-II:0.1358444202,
Tc03_g025170_OG-HAM-II:0.1352688340)0.7960000000:0.0266067824)
0.7800000000:0.0683242576)0.9900000000:0.1131703588,
(VITVI_LOC100267664_OG-HAM-II:0.0787905655,Cc02_g24390_OG-HAM-II:0.1127790418)
0.1690000000:0.0067974614)0.9880000000:0.0720735879,
Tc01_g038130_OG-HAM-II:0.0727071438)0.9270000000:0.0673495450,
AT4G00150_OG-HAM-II:0.2252130937)1.0000000000:0.2835865326,
AT3G60630_OG-HAM-II:0.1748042411,AT2G45160_OG-HAM-II:0.1117302714);

HAM subfamily

(((((((((((Ma08_g10950_OG-HAM-II:0.0408302874,Ma11_g04080_OG-HAM-II:0.0838594580)
0.3290000000:0.0148535134,(Ma11_g19440_OG-HAM-II:0.1319444560,
Ma05_g23270_OG-HAM-II:0.1029023748)0.7620000000:0.0142043729)
0.9800000000:0.0741508002,(PHODA_LOC103712147_OG-HAM-II:0.0712953428,
PHODA_LOC103705134_OG-HAM-II:0.1425252383)1.0000000000:0.1872072743)
0.3160000000:0.0201209329,((Os06g01620_OG-HAM-II:0.5055016986,
(Os04g46860_OG-HAM-II:0.0893936986,(Os02g44370_OG-HAM-II:0.0375678227,
Os02g44360_OG-HAM-II:0.0450789002)0.9030000000:0.0511985859)
0.9890000000:0.1521808313)0.7120000000:0.0578187032,
Os10g40390_OG-HAM-II:0.3450510709)0.9670000000:0.0943475141)
0.7640000000:0.0454177750,((PHODA_LOC103712252_OG-HAM-II:0.0584021920,
PHODA_LOC103710711_OG-HAM-II:0.0460562534)0.9850000000:0.0604208901,
((Ma07_g06770_OG-HAM-II:0.1061457917,Ma04_g25650_OG-HAM-II:0.0446267616)
0.6930000000:0.0209351576,Ma06_g38750_OG-HAM-II:0.1022228487)
0.9830000000:0.0611038046)0.7670000000:0.0199030091)0.9940000000:0.1306072910,
(((VITVI_LOC100267664_OG-HAM-II:0.0854175170,Cc02_g24390_OG-HAM-II:0.1072666278)
0.5010000000:0.0078608278,(((AT3G60630_OG-HAM-II:0.1787600041,
AT2G45160_OG-HAM-II:0.1151225247)1.0000000000:0.2712645915,
AT4G00150_OG-HAM-II:0.2244238178)0.9140000000:0.0664007863,
Tc01_g038130_OG-HAM-II:0.0675347639)0.9680000000:0.0611834475)
0.9860000000:0.0880786604,(Cc08_g12670_OG-HAM-II:0.2814166946,
(VITVI_LOC100252271_OG-HAM-II:0.1305808672,Tc03_g025170_OG-HAM-II:0.1518940467)
0.8430000000:0.0299252214)0.7590000000:0.0604801208)0.9250000000:0.0723960102)
0.7200000000:0.0877636063,AMBTR_LOC18445615_OG-HAM-II:0.3172186225)
0.9930000000:0.2368531649,AMBTR_LOC18445865_OG-HAM-I:0.4626617378)
0.9690000000:0.1749833807,(((Tc01_g003560_OG-HAM-I:0.2626440686,
AT4G36710_OG-HAM-I:0.2747345574)0.7890000000:0.0548319102,
VITVI_LOC100251313_OG-HAM-I:0.1724261870)0.8580000000:0.0935046112,
Cc07_g09180_OG-HAM-I:0.2392659389)0.9950000000:0.2677725589)
1.0000000000:0.3184498567,(Ma03_g31190_OG-HAM-I:0.0961183189,
(Ma04_g03560_OG-HAM-I:0.1812370361,Ma04_g07170_OG-HAM-I:0.2557167419)
0.7470000000:0.0193864086)0.9880000000:0.1312162826)0.9670000000:0.1071718409,
PHODA_LOC103711304_OG-HAM-I:0.1118829693,
PHODA_LOC103697926_OG-HAM-I:0.0971326570);

OG-DELLA-1

((((Cc07_g13590_OG-DELLA-1:0.1174514599,
(VITVI_LOC100253268_OG-DELLA-1:0.0407232446,Tc00_g085970_OG-DELLA-1:0.1436294137)
0.1980000000:0.0040829586)0.2170000000:0.0147136246,
((((Ma01_g14650_OG-DELLA-1:0.1638567050,((Ma08_g17700_OG-DELLA-1:0.0630754423,
Ma02_g24350_OG-DELLA-1:0.0822218948)0.7820000000:0.0101633410,
Ma10_g19630_OG-DELLA-1:0.0429742891)0.8410000000:0.0364737007)
0.9030000000:0.0255712129,Os03g49990_GAI/SLR1_OG-DELLA-1:0.1232032322)
0.9520000000:0.0323847671,(PHODA_LOC103721390_OG-DELLA-1:0.0244671370,
PHODA_LOC103701852_OG-DELLA-1:0.0318285944)0.8640000000:0.0144924061)
1.0000000000:0.1119059111,(((Cc11_g08290_OG-DELLA-1:0.0993813421,
(Tc02_g028520_OG-DELLA-1:0.0480791338,(AT2G01570_RGA_OG-DELLA-1:0.0647392483,
AT1G14920_GAI_OG-DELLA-1:0.0846417681)1.0000000000:0.1036574835)
0.9470000000:0.0437218518)0.1910000000:0.0105704624,
VITVI_LOC100232937_OG-DELLA-1:0.0675362541)0.9870000000:0.0652102665,
AMBTR_LOC18422344_OG-DELLA-1:0.1214894326)0.6620000000:0.0406024724)
0.9430000000:0.0384852390)0.9940000000:0.0982230647,
AT1G66350_RGL1_OG-DELLA-1:0.2284465314)0.9890000000:0.0971003949,
AT5G17490_RGL3_OG-DELLA-1:0.1755651898,AT3G03450_RGL2_OG-DELLA-1:0.1171669190);

OG-DELLA-2

((((((VITVI_LOC100249084_OG-DELLA-2:0.0530545408,
Cc06_g09110_OG-DELLA-2:0.1903374307)0.8210000000:0.0271777577,
Tc09_g010580_OG-DELLA-2:0.0914774229)0.9920000000:0.1021286186,
AMBTR_LOC18425039_OG-DELLA-2:0.3650585884)0.9930000000:0.0956074705,
(PHODA_LOC103721072_OG-DELLA-2:0.0588425022,
PHODA_LOC103697278_OG-DELLA-2:0.0316298658)0.9160000000:0.0301684652)
0.3590000000:0.0287011726,Ma06_g36470_OG-DELLA-2:0.1007688444)
0.9990000000:0.2693649487,Os05g49930_OG-DELLA-2:0.6214093693,
Os01g45860_OG-DELLA-2:0.1908931751);

DELLA subfamily

(((((((((Cc11_g08290_OG-DELLA-1:0.0871896873,
(VITVI_LOC100232937_OG-DELLA-1:0.0474486079,
(Tc02_g028520_OG-DELLA-1:0.0416633016,(AT2G01570_RGA_OG-DELLA-1:0.0547581626,
AT1G14920_GAI_OG-DELLA-1:0.0818001026)0.9970000000:0.0782429440)
0.8970000000:0.0350797728)0.3800000000:0.0101815528)0.9860000000:0.0522591943,
AMBTR_LOC18422344_OG-DELLA-1:0.0995764063)0.7600000000:0.0359303273,
(Cc07_g13590_OG-DELLA-1:0.0844570518,(VITVI_LOC100253268_OG-DELLA-1:0.0352519819,
(((AT5G17490_RGL3_OG-DELLA-1:0.1604776158,AT3G03450_RGL2_OG-DELLA-1:0.0909314151)
0.9890000000:0.0745458761,AT1G66350_RGL1_OG-DELLA-1:0.2007425901)
0.9870000000:0.0723746902,Tc00_g085970_OG-DELLA-1:0.1118524187)
0.8300000000:0.0121148170)0.8250000000:0.0193034977)0.6480000000:0.0305971661)
0.9360000000:0.0706038163,(((Ma01_g14650_OG-DELLA-1:0.1241251931,
((Ma08_g17700_OG-DELLA-1:0.0586164450,Ma02_g24350_OG-DELLA-1:0.0681204326)
0.8590000000:0.0153948417,Ma10_g19630_OG-DELLA-1:0.0272560423)
0.8800000000:0.0325935641)0.4550000000:0.0088386120,
Os03g49990_GAI/SLR1_OG-DELLA-1:0.1124794137)0.9020000000:0.0204129674,
(PHODA_LOC103721390_OG-DELLA-1:0.0203203950,
PHODA_LOC103701852_OG-DELLA-1:0.0351588828)0.9230000000:0.0198419014)
0.4350000000:0.0337422036)1.0000000000:0.4052963790,
AMBTR_LOC18425039_OG-DELLA-2:0.3048039986)0.9280000000:0.0670149108,
((Cc06_g09110_OG-DELLA-2:0.1510623999,Tc09_g010580_OG-DELLA-2:0.0831324394)
0.4990000000:0.0172081884,VITVI_LOC100249084_OG-DELLA-2:0.0634332967)
0.9990000000:0.1138137004)0.9890000000:0.0855005926,
(PHODA_LOC103721072_OG-DELLA-2:0.0613462110,
PHODA_LOC103697278_OG-DELLA-2:0.0325138118)0.9070000000:0.0252714147)
0.8040000000:0.0393657920,Ma06_g36470_OG-DELLA-2:0.0978673431)
0.9990000000:0.2682711538,Os05g49930_OG-DELLA-2:0.6336520556,
Os01g45860_OG-DELLA-2:0.1947259503);

OG-PAT-1

(((((((Ma04_g11040_OG-PAT-1:0.1326883025,Ma04_g07000_OG-PAT-1:0.1297291740)
0.4720000000:0.0312936583,Ma01_g22010_OG-PAT-1:0.1059885672)
0.2390000000:0.0139695203,PHODA_LOC103714936_OG-PAT-1:0.0707419303)
0.7690000000:0.0115446814,(PHODA_LOC103700863_OG-PAT-1:0.1823375636,
Os07g39470_CIGR2_OG-PAT-1:0.3445567599)0.4190000000:0.0415212214)
0.8040000000:0.0382717739,((((AT1G50600_OG-PAT-1:0.3789803344,
Tc07_g002000_OG-PAT-1:0.1083718511)0.9810000000:0.0869832986,
VITVI_LOC100250258_OG-PAT-1:0.1418122630)0.9370000000:0.0402007745,
((((AT5G48150_PAT1_OG-PAT-1:0.1923978019,AT2G04890_OG-PAT-1:0.3761959544)
0.8630000000:0.0474612544,Tc01_g018470_OG-PAT-1:0.0565243597)
0.6910000000:0.0141085189,VITVI_LOC100261403_OG-PAT-1:0.0595770914)
0.5950000000:0.0185418831,Cc00_g06820_OG-PAT-1:0.1190705140)
0.9320000000:0.0249978699)0.9810000000:0.0711400947,
AMBTR_LOC18427652_OG-PAT-1:0.2923765637)0.1380000000:0.0272159876)
0.4480000000:0.0476089203,((VITVI_LOC100245041_OG-PAT-1:0.1371241127,
Cc09_g00640_OG-PAT-1:0.2755747395)0.6100000000:0.0413308137,
(Tc06_g020560_OG-PAT-1:0.1296101980,AT4G17230_OG-PAT-1:0.4518748237)
0.9540000000:0.0665854135)1.0000000000:0.2436410605)1.0000000000:0.2445596718,
Os10g22430_OG-PAT-1:0.0843755677,Os03g09280_OG-PAT-1:0.1863456277);

OG-PAT-2

((((((((Ma09_g25150_OG-PAT-2:0.1952965916,Ma06_g25670_OG-PAT-2:0.1948686341)
0.6370000000:0.0273204871,Ma09_g11650_OG-PAT-2:0.1443064393)
0.8340000000:0.0219281357,Ma08_g03530_OG-PAT-2:0.1969177747)
0.9970000000:0.0904149690,(PHODA_LOC103712632_OG-PAT-2:0.1113419009,
PHODA_LOC103696316_OG-PAT-2:0.0785795174)0.1860000000:0.0254246510)
0.4440000000:0.0433424184,Os07g36170_CIGR1_OG-PAT-2:0.4145484795)
1.0000000000:0.2261459316,AMBTR_LOC18440964_OG-PAT-2:0.4459814857)
0.9970000000:0.1882378244,Cc05_g13080_OG-PAT-2:0.2522809902)
0.3150000000:0.0198651340,VITVI_LOC100267541_OG-PAT-2:0.1824785627,
Tc07_g005270_OG-PAT-2:0.1728026056);

OG-PAT-3

((((((((Tc08_g012470_OG-PAT-3:0.1033327071,AT1G21450_OG-PAT-3:0.3098328051)
0.9690000000:0.0459117086,(VITVI_LOC100253954_OG-PAT-3:0.1719656769,
Cc10_g13150_OG-PAT-3:0.2258189560)0.7320000000:0.0244685530)
0.9920000000:0.0763784002,VITVI_LOC100854518_OG-PAT-3:0.2045801218)
0.2960000000:0.0327759267,AMBTR_LOC18432892_OG-PAT-3:0.3239119015)
0.9670000000:0.0607389124,Os01g65900_OG-PAT-3:0.3312183592)
0.6720000000:0.0336473975,PHODA_LOC103719135_OG-PAT-3:0.1134090597)
0.9870000000:0.0605858189,Ma06_g13300_OG-PAT-3:0.1228270830)
0.2930000000:0.0102010828,Ma03_g02280_OG-PAT-3:0.1335791062,
Ma10_g17350_OG-PAT-3:0.0785359245);

OG-PAT-4

((((((Ma05_g12570_OG-PAT-4:0.1693112737,(Ma05_g16130_OG-PAT-4:0.1279957223,
Ma04_g32970_OG-PAT-4:0.0978503653)0.7350000000:0.0243935757)
0.9540000000:0.0367546067,((Ma09_g19630_OG-PAT-4:0.1603785563,
Ma04_g31520_OG-PAT-4:0.1146744930)0.9980000000:0.0767602664,
Ma04_g23420_OG-PAT-4:0.1977150990)0.9970000000:0.0944784429)
0.9010000000:0.0287238922,Ma11_g02690_OG-PAT-4:0.2204288614)
0.9660000000:0.0609549621,((VITVI_LOC100261057_OG-PAT-4:0.2040789836,
Cc02_g02540_OG-PAT-4:0.3331774129)0.8650000000:0.0703162801,
(Tc03_g020070_OG-PAT-4:0.1498757381,AT5G52510_OG-PAT-4:0.4174274495)
0.8860000000:0.0791705066)1.0000000000:0.4929570031)0.2250000000:0.0218409602,
(PHODA_LOC103719657_OG-PAT-4:0.0601620341,
PHODA_LOC103702695_OG-PAT-4:0.0919158117)0.9870000000:0.0842608222)
1.0000000000:0.3878518710,Os04g49110_OG-PAT-4:0.2509987973,
Os02g45760_OG-PAT-4:0.2123171123);

PAT subfamily

(((((((((((VITVI_LOC100250258_OG-PAT-1:0.1186397976,
(Tc07_g002000_OG-PAT-1:0.1058779263,AT1G50600_OG-PAT-1:0.2555241074)
0.9550000000:0.0478003872)0.9580000000:0.0448120005,
((((Cc00_g06820_OG-PAT-1:0.0999938234,Tc01_g018470_OG-PAT-1:0.0438040840)
0.2050000000:0.0103980728,VITVI_LOC100261403_OG-PAT-1:0.0563301479)
0.6770000000:0.0082742795,AT5G48150_PAT1_OG-PAT-1:0.1350506482)
0.4450000000:0.0078208302,AT2G04890_OG-PAT-1:0.2745333159)
0.9560000000:0.0386269028)0.9070000000:0.0384284856,
AMBTR_LOC18427652_OG-PAT-1:0.2055679519)0.0960000000:0.0186186956,
(PHODA_LOC103714936_OG-PAT-1:0.0534458073,((Ma01_g22010_OG-PAT-1:0.0711979807,
(Ma04_g11040_OG-PAT-1:0.0804443534,Ma04_g07000_OG-PAT-1:0.1169160641)
0.7630000000:0.0305234087)0.0790000000:0.0132732238,
(PHODA_LOC103700863_OG-PAT-1:0.1174733342,Os07g39470_CIGR2_OG-PAT-1:0.2837775934)
0.9140000000:0.0423100097)0.4510000000:0.0131231772)0.9840000000:0.0546791494)
0.7770000000:0.0108832724,(((VITVI_LOC100245041_OG-PAT-1:0.1328975659,
Cc09_g00640_OG-PAT-1:0.2367816376)0.4440000000:0.0337094783,
(Tc06_g020560_OG-PAT-1:0.1454041899,AT4G17230_OG-PAT-1:0.3800332560)
0.9570000000:0.0680552474)0.9990000000:0.1692859605,
(Os10g22430_OG-PAT-1:0.0685552481,Os03g09280_OG-PAT-1:0.1668360225)
1.0000000000:0.1560959916)0.8620000000:0.0367134335)0.9300000000:0.0704758014,
((Os07g36170_CIGR1_OG-PAT-2:0.1354970924,((((Ma09_g25150_OG-PAT-2:0.1019076143,
Ma06_g25670_OG-PAT-2:0.1187706385)0.2660000000:0.0127913590,
Ma09_g11650_OG-PAT-2:0.0527330427)0.9220000000:0.0210244216,
Ma08_g03530_OG-PAT-2:0.0484541624)0.9400000000:0.0233676786,
(PHODA_LOC103712632_OG-PAT-2:0.0556909942,
PHODA_LOC103696316_OG-PAT-2:0.0328485907)0.8500000000:0.0157569451)
0.8690000000:0.0229686428)0.9890000000:0.0925200884,
(((VITVI_LOC100267541_OG-PAT-2:0.0912813616,Tc07_g005270_OG-PAT-2:0.0830478527)
0.7660000000:0.0136558028,Cc05_g13080_OG-PAT-2:0.1122817723)
0.9880000000:0.0659820589,AMBTR_LOC18440964_OG-PAT-2:0.1621966100)
0.1370000000:0.0243328540)1.0000000000:0.2271839586)0.9990000000:0.3171398508,
((((Os01g65900_OG-PAT-3:0.2885769181,(PHODA_LOC103719135_OG-PAT-3:0.1056321510,
((Ma06_g13300_OG-PAT-3:0.0997483708,Ma10_g17350_OG-PAT-3:0.0565476125)
0.3910000000:0.0152786708,Ma03_g02280_OG-PAT-3:0.0828423774)
0.9680000000:0.0531154520)0.6750000000:0.0192079972)0.9160000000:0.0383060563,
((VITVI_LOC100253954_OG-PAT-3:0.1631471118,Cc10_g13150_OG-PAT-3:0.1743624215)
0.8380000000:0.0381172575,(Tc08_g012470_OG-PAT-3:0.0691971956,
AT1G21450_OG-PAT-3:0.2503749914)0.9410000000:0.0405978344)
0.9700000000:0.0607763482)0.6080000000:0.0259592881,
AMBTR_LOC18432892_OG-PAT-3:0.2222450889)0.7890000000:0.0251991704,
VITVI_LOC100854518_OG-PAT-3:0.1239984540)0.9420000000:0.1365770501)
1.0000000000:0.6801587246,(((Tc03_g020070_OG-PAT-4:0.1453776970,
AT5G52510_OG-PAT-4:0.4077247756)0.8800000000:0.0720963377,
Cc02_g02540_OG-PAT-4:0.3462183693)0.3450000000:0.0463219866,
VITVI_LOC100261057_OG-PAT-4:0.2186779512)0.9900000000:0.2204367402)
0.9980000000:0.2653510597,((((Ma09_g19630_OG-PAT-4:0.1607519202,
Ma04_g31520_OG-PAT-4:0.1162247188)0.9940000000:0.0814457275,
Ma04_g23420_OG-PAT-4:0.1850500367)0.9970000000:0.0882624780,
(Ma05_g16130_OG-PAT-4:0.1286089714,(Ma05_g12570_OG-PAT-4:0.1688222610,
Ma04_g32970_OG-PAT-4:0.1064883360)0.4440000000:0.0332413893)
0.9400000000:0.0382347910)0.9310000000:0.0424336949,
Ma11_g02690_OG-PAT-4:0.1980584502)0.9600000000:0.0642178374)
0.0050000000:0.0247423971,(PHODA_LOC103719657_OG-PAT-4:0.0719058126,
PHODA_LOC103702695_OG-PAT-4:0.0786804106)0.9880000000:0.0781664727)
1.0000000000:0.3410470066,Os04g49110_OG-PAT-4:0.2224153901,
Os02g45760_OG-PAT-4:0.2087470670);

OG-SCL3

(((((((((((VITVI_LOC100253019_OG-SCL3:0.0844568308,
Tc09_g023730_OG-SCL3:0.0489370121)0.4560000000:0.0025392286,
(AT1G50420_OG-SCL3:0.1661082350,Cc01_g05900_OG-SCL3:0.1040821711)
0.7090000000:0.0101622380)0.9500000000:0.0558892707,
((Cc02_g29570_OG-SCL3:0.2463744575,VITVI_LOC100258442_OG-SCL3:0.0618743389)
0.8130000000:0.0154620198,Tc10_g000490_OG-SCL3:0.0655908731)
0.9340000000:0.0486279219)1.0000000000:0.1546662450,
(PHODA_LOC103705597_OG-SCL3:0.3200687567,(Ma11_g18690_OG-SCL3:0.1438544442,
(Ma08_g09470_OG-SCL3:0.0366755409,Ma11_g05610_OG-SCL3:0.0768070644)
0.9310000000:0.0376003054)0.9390000000:0.0545951554)0.7490000000:0.0318768306)
0.7650000000:0.0358232398,(PHODA_LOC103705075_OG-SCL3:0.0550227673,
PHODA_LOC103696714_OG-SCL3:0.0710392668)0.9920000000:0.0669346389)
0.8680000000:0.0526676711,AMBTR_LOC18433248_OG-SCL3:0.3158033442)
0.8350000000:0.0626318313,((Os05g31420_OG-SCL3:0.9028619209,
Os05g31380_OG-SCL3:0.6821917471)0.9600000000:0.2382759410,
Os01g71970_OG-SCL3:0.0815218088)0.9880000000:0.1939178170)
0.6710000000:0.0780352214,(VITVI_LOC100263490_OG-SCL3:0.2642901218,
Tc00_g011740_OG-SCL3:0.2495042128)1.0000000000:0.6877407424)
0.9710000000:0.1871523920,(Os12g04370_C-terminal_OG-SCL3:0.0044369312,
Os11g04570_C-terminal_OG-SCL3:0.0090577906)1.0000000000:0.2458843319)
0.9960000000:0.2890246116,(Os12g04380_OG-SCL3:0.0000006514,
Os11g04590_OG-SCL3:0.0386417123)1.0000000000:0.3901823442)
1.0000000000:0.5674796903,Os12g04370_N-terminal_OG-SCL3:0.0211627066,
Os11g04570_N-terminal_OG-SCL3:0.0305655784);

OG-DLT

(((((((Ma04_g26390_OG-DLT:0.1152550661,(Ma07_g05950_OG-DLT:0.0702575520,
Ma01_g12080_OG-DLT:0.2136379853)0.8830000000:0.0216423335)
0.9870000000:0.1040200223,Os06g03710_OG-DLT:0.6122230578)
0.0460000000:0.0348349663,(PHODA_LOC103715078_OG-DLT:0.0872496981,
PHODA_LOC103698941_OG-DLT:0.1108071947)0.9650000000:0.0597653319)
0.9990000000:0.1640368097,AMBTR_LOC18447736_OG-DLT:0.3657920275)
1.0000000000:0.1869626554,AT1G63100_OG-DLT:0.3457074648)
0.4410000000:0.0427102118,Cc08_g14050_OG-DLT:0.1706123539)
0.9470000000:0.0381585552,VITVI_LOC100247949_OG-DLT:0.0988390426,
Tc03_g026770_OG-DLT:0.0955636486);

OG-RAM1

(((((Os11g31100_OG-RAM1:0.4189288547,Ma06_g22250_OG-RAM1:0.2041335191)
0.4230000000:0.0294690822,PHODA_LOC103708129_OG-RAM1:0.1158361045)
0.8980000000:0.0837224783,AMBTR_LOC18434456_OG-RAM1:0.6569354039)
1.0000000000:0.2290125934,Cc07_g01010_OG-RAM1:0.1808720936)
0.9100000000:0.0481041362,VITVI_LOC100263422_OG-RAM1:0.1153163307,
Tc04_g004010_OG-RAM1:0.1338764189);

OG-RAD1-1

((((((VITVI_LOC100256348_OG-RAD1-1:0.2071290284,
Tc02_g026050_OG-RAD1-1:0.1671217551)0.3080000000:0.0238755678,
Cc11_g16400_OG-RAD1-1:0.2513634140)0.8880000000:0.0268854991,
(VITVI_LOC100263271_OG-RAD1-1:0.0732071212,(Tc03_g014290_OG-RAD1-1:0.0749048063,
Cc04_complement_9518739..9520325_OG-RAD1-1:0.0821135447)
0.9060000000:0.0258927174)0.8990000000:0.0319639268)0.9970000000:0.0950613285,
Ma08_g01100_OG-RAD1-1:0.1347822463)0.0590000000:0.0309885711,
PHODA_LOC103714497_OG-RAD1-1:0.0997241358)0.9650000000:0.1398219955,
Os01g67650_OG-RAD1-1:0.3723912201,AMBTR_LOC18441847_OG-RAD1-1:0.5597486030);

OG-RAD1-2

((Tc00_g064930_OG-RAD1-2:0.1217331083,VITVI_LOC100262121_OG-RAD1-2:0.2419299388)
0.9750000000:0.0887081718,PHODA_LOC103711460_OG-RAD1-2:0.3500241714,
AMBTR_LOC18421496_OG-RAD1-2:0.3125028792);

RAD1 subfamily

((((((((((VITVI_LOC100256348_OG-RAD1-1:0.2104505023,
Tc02_g026050_OG-RAD1-1:0.1506322217)0.4870000000:0.0244020007,
Cc11_g16400_OG-RAD1-1:0.2456175697)0.8970000000:0.0246552090,
(VITVI_LOC100263271_OG-RAD1-1:0.0750408968,(Tc03_g014290_OG-RAD1-1:0.0736822149,
Cc04_complement_9518739..9520325_OG-RAD1-1:0.0876407174)
0.8540000000:0.0225085370)0.8530000000:0.0284735203)1.0000000000:0.0871950956,
PHODA_LOC103714497_OG-RAD1-1:0.1267215509)0.3810000000:0.0263328876,
Ma08_g01100_OG-RAD1-1:0.1212038828)0.9200000000:0.1128182444,
Os01g67650_OG-RAD1-1:0.3921212236)0.9190000000:0.1790469062,
AMBTR_LOC18441847_OG-RAD1-1:0.3362288929)1.0000000000:0.9245478073,
AMBTR_LOC18421496_OG-RAD1-2:0.2338982805)0.4830000000:0.0580099294,
PHODA_LOC103711460_OG-RAD1-2:0.2477428919)0.7520000000:0.0525887266,
VITVI_LOC100262121_OG-RAD1-2:0.2104417552,Tc00_g064930_OG-RAD1-2:0.0842725867);

OG-SCLA

((((((Ma06_g19260_OG-SCLA:0.1154143225,Ma10_g10710_OG-SCLA:0.1477127004)
0.9910000000:0.1635083334,Os04g35250_OG-SCLA:0.7691871428)
0.8330000000:0.0596231651,(PHODA_LOC103703260_OG-SCLA:0.1172625891,
PHODA_LOC103701394_OG-SCLA:0.1423273277)0.8610000000:0.0408451546)
0.9910000000:0.1273288992,AMBTR_LOC18436680_OG-SCLA:0.4827458353)
0.9570000000:0.0868225780,(VITVI_LOC100242818_OG-SCLA:0.0732313241,
Tc08_g016010_OG-SCLA:0.0928453673)0.8970000000:0.0530892825)
1.0000000000:0.1572770919,Cc08_g06100_OG-SCLA:0.0000000001,
Cc00_g08580_OG-SCLA:0.0000000001);

OG-SCLB

(((((((Tc04_g029390_OG-SCLB:0.2614388480,(Cc03_g00950_OG-SCLB:0.2128172488,
(Cc08_g04760_OG-SCLB:0.0745215472,Cc03_g00940_OG-SCLB:0.0563368799)
1.0000000000:0.2198085489)1.0000000000:0.2335619398)0.9100000000:0.0554898810,
((VITVI_LOC100250283_OG-SCLB:0.2186021601,Tc01_g031760_OG-SCLB:0.3049597283)
0.8940000000:0.0559719773,Cc01_g07010_OG-SCLB:0.4411747010)
0.9190000000:0.0766972049)0.0000000000:0.0068315708,
(Cc03_712804..714285_OG-SCLB:0.8432955053,Tc04_g029380_OG-SCLB:0.5614404757)
0.6520000000:0.0562677845)0.9330000000:0.0899522053,
(((PHODA_LOC103724039_OG-SCLB:0.0154224222,
PHODA_LOC103720661_OG-SCLB:0.0171213803)0.9610000000:0.0210649442,
PHODA_LOC103724041_OG-SCLB:0.0637290108)0.0340000000:0.0164076948,
(PHODA_LOC103724040_OG-SCLB:0.0410356791,PHODA_LOC103724038_OG-SCLB:0.0237540194)
0.8100000000:0.0109051748)1.0000000000:0.4084881643)1.0000000000:0.5738582900,
AMBTR_LOC18438698_OG-SCLB:0.0716534761)0.8660000000:0.0316112964,
AMBTR_LOC18438701_OG-SCLB:0.0489259508)0.7050000000:0.0135671562,
AMBTR_LOC18438702_OG-SCLB:0.1083185643,AMBTR_LOC18438696_OG-SCLB:0.0899669855);

OG-LISCL

((((((((((((PHODA_LOC103704163_OG-LISCL:0.0975941529,
PHODA_LOC103697097_OG-LISCL:0.0762974527)0.9700000000:0.0406280255,
(Ma05_g08020_OG-LISCL:0.2404484024,((Ma00_g04570_OG-LISCL:0.1024301832,
Ma08_g02350_OG-LISCL:0.0366063717)0.9220000000:0.0260081109,
Ma06_g36050_OG-LISCL:0.1493523464)0.9930000000:0.0576013772)
0.8620000000:0.0210075910)0.9340000000:0.0305655368,
((Os03g48450_OG-LISCL:0.1267412809,((Ma07_g15010_OG-LISCL:0.0334338040,
Ma10_g22580_OG-LISCL:0.0514462363)0.7440000000:0.0040079115,
Ma10_g02270_OG-LISCL:0.0503035757)0.8670000000:0.0100792407)
0.9420000000:0.0289580293,(PHODA_LOC103714321_OG-LISCL:0.0549855881,
PHODA_LOC103703511_OG-LISCL:0.0294262091)0.0950000000:0.0122113632)
0.9920000000:0.0518086936)0.8100000000:0.0152616489,
(((((((Tc09_g031510_OG-LISCL:0.1286630736,(AT2G29060_OG-LISCL:0.1615206676,
AT1G07530_OG-LISCL:0.0827346433)1.0000000000:0.1530181171)
0.9660000000:0.0649867065,(VITVI_LOC100262198_OG-LISCL:0.0921479007,
VITVI_LOC100251782_OG-LISCL:0.0906651429)0.9950000000:0.0868146207)
0.3740000000:0.0240884659,(((Cc01_g04290_OG-LISCL:0.1840914087,
(Cc01_g04280-2_OG-LISCL:0.1257314397,Cc01_g04280-1_OG-LISCL:0.1490838471)
0.9980000000:0.1339692964)1.0000000000:0.2237438948,
Cc01_g13060_OG-LISCL:0.1456637391)0.9710000000:0.0892816542,
((AT2G29065_OG-LISCL:0.1793615306,AT1G07520_OG-LISCL:0.2098079863)
1.0000000000:0.2199262262,Tc09_g031500_OG-LISCL:0.1142100676)
0.8860000000:0.0385050189)0.9310000000:0.0467070501)0.9910000000:0.0658189741,
((((VITVI_LOC100257123_OG-LISCL:0.1759497846,
VITVI_LOC100267399_OG-LISCL:0.1548562713)0.6340000000:0.0474167715,
VITVI_LOC100245086_OG-LISCL:0.2544975073)0.9780000000:0.0854551801,
((Cc01_g13070_OG-LISCL:0.2205567467,((Cc01_g06640_OG-LISCL:0.0873311409,
Cc01_g04310_OG-LISCL:0.0980233306)0.9990000000:0.1286693877,
(Cc01_g06650_OG-LISCL:0.1497999637,Cc01_g04300_OG-LISCL:0.1902351538)
0.9650000000:0.0706264466)0.9680000000:0.0852960630)0.9130000000:0.0404676967,
((AT5G59450_OG-LISCL:0.1251284465,AT3G46600_OG-LISCL:0.1652718864)
1.0000000000:0.3775538053,(Tc09_g031480_OG-LISCL:0.3133546861,
Tc09_g031470_OG-LISCL:0.1707155404)0.9180000000:0.0465321559)
0.4780000000:0.0278431854)0.9160000000:0.0415393034)0.7150000000:0.0233021466,
Tc09_g031490_OG-LISCL:0.4686079932)0.7880000000:0.0318653497)
0.9910000000:0.0694570179,(Cc02_g07650_OG-LISCL:0.1335163677,
(Tc10_g002720_OG-LISCL:0.0815941937,((VITVI_LOC100242700_OG-LISCL:0.1871436498,
VITVI_LOC100241120_OG-LISCL:0.0874450113)0.8940000000:0.0324149916,
(VITVI_LOC100264982_OG-LISCL:0.0822183404,
(VITVI_LOC100263396_OG-LISCL:0.1419873175,
VITVI_LOC100252951_OG-LISCL:0.1866439671)0.9630000000:0.0669099282)
0.7790000000:0.0113750321)0.9950000000:0.0702974890)0.0830000000:0.0196767026)
0.9810000000:0.0498489657)0.2830000000:0.0222494390,
(((AT2G37650_OG-LISCL:0.3112725234,Cc06_g22670_OG-LISCL:0.1253287001)
0.1590000000:0.0372172794,Tc05_g004430_OG-LISCL:0.1357198158)
0.9560000000:0.0480188473,VITVI_LOC100252795_OG-LISCL:0.0930326679)
0.9680000000:0.0506654035)0.9680000000:0.0512101993,
AMBTR_LOC18436160_OG-LISCL:0.1861962608)0.8750000000:0.0424204988)
0.2370000000:0.0258808269,Os04g50060_OG-LISCL:0.3001780986)
0.0620000000:0.0302419580,Os01g62460_OG-LISCL:0.2073175934)
0.0000000000:0.0282899431,(unannoted2_Os05g01970_rc_OG-LISCL:0.2635690772,
unannoted_Os05g01970_rc_OG-LISCL:0.2900789815)1.0000000000:0.1716163740)
1.0000000000:0.1652762960,Os12g38490_OG-LISCL:0.1401577042)
0.9820000000:0.0797054836,Os11g47900_OG-LISCL:0.2466147568)
0.3790000000:0.0321282209,(Os11g47890_OG-LISCL:0.0740557185,
Os11g47870_OG-LISCL:0.0487001550)0.9990000000:0.1131717005)
0.9740000000:0.1077681120,(Os12g04200_OG-LISCL:0.0084647795,
Os11g04400_OG-LISCL:0.0147213010)1.0000000000:0.3679556295)
1.0000000000:0.3501395486,Os11g47920_OG-LISCL:0.0452207237,
Os11g47910_OG-LISCL:0.0259827032);
