# Supplementary material for: Evolutionary Analyses of GRAS Transcription Factors in Angiosperms
Source: Front Plant Sci. 2017 Mar 2;8:273. doi: 10.3389/fpls.2017.00273 (PMC5332381; doi:10.3389/fpls.2017.00273)
Supplement: Supplementary Data 3 — Multi-fasta of published sequenced of functionally characterized GRAS protein genes not included in the 8 species. [file DataSheet3.FASTA]

>Nodulation Signaling Pathway 1 protein [Medicago truncatula]|OG-NSP1
MTMEPNPTSDHILDWLEGSVSFFPSFLDDPYNNGYIHEYEIWNQNQDISNQYQIDANTNS
SNATNSTTNIVAASTTTSTTSLEPNSFNNIPFSDLPKKRNAEDELSLKKQPQNQKNKRLK
SRPMNESDNGDAALEGTVVRKSGGNKKGAAKANGSNSNNGNNKDGRWAEQLLNPCAVAIT
GGNLNRVQHLLYVLHELASTTGDANHRLAAHGLRALTHHLSSSSSSTPSGTITFASTEPR
FFQKSLLKFYEFSPWFSFPNNIANASILQVLAEEPNNLRTLHILDIGVSHGVQWPTFLEA
LSRRPGGPPPLVRLTVVNASSSTENDQNMETPFSIGPCGDTFSSGLLGYAQSLNVNLQIK
KLDNHPLQTLNAKSVDTSSDETLIVCAQFRLHHLNHNNPDERSEFLKVLRGMEPKGVILS
ENNMECCCSSCGDFATGFSRRVEYLWRFLDSTSSAFKNRDSDERKMMEGEAAKALTNQRE
MNERREKWCERMKEAGFAGEVFGEDAIDGGRALLRKYDNNWEMKVEENSTSVELWWKSQP
VSFCSLWKLDKQPE
>lateral suppressor protein [Solanum lycopersicum]|OG-LS
MLGSFGSSSSQSHPHHDEESSDHHQQRRFTATATTITTTTITTSPAIQIRQLLISCAELI
SQSDFSAAKRLLTILSTNSSPFGDSTERLVHQFTRALSLRLNRYISSTTNHFMTPVETTP
TDSSSSSSLALIQSSYLSLNQVTPFIRFTQLTANQAILEAINGNHQAIHIVDFDINHGVQ
WPPLMQALADRYPAPTLRITGTGNDLDTLRRTGDRLAKFAHSLGLRFQFHPLYIANNNHD
HDEDPSIISSIVLLPDETLAINCVFYLHRLLKDREKLRIFLHRVKSMNPKIVTIAEKEAN
HNHPLFLQRFIEALDYYTAVFDSLEATLPPGSRERMTVEQVWFGREIVDIVAMEGDKRKE
RHERFRSWEVMLRSCGFSNVALSPFALSQAKLLLRLHYPSEGYQLGVSSNSFFLGWQNQP
LFSISSWR
>GRAS family protein [Medicago truncatula]|OG-NSP2-1
MDLMDMDAINDLHFSGHSSLTNTPTSDEDYGCTWNHWSPIVNWDTFTGAPDDFHHLMDTI
IEDRTTVLEQLSPSITTTTTTTTTTDEEEEEMETTTTTTTTAIKTHEVGDDSKGLKLVHL
LMAGAEALTGSTKNRDLARVILIRLKELVSQHANGSNMERLAAHFTEALHGLLEGAGGAH
NNHHHHNNNKHYLTTNGPHDNQNDTLAAFQLLQDMSPYVKFGHFTANQAIIEAVAHERRV
HVIDYDIMEGVQWASLIQSLASNNNGPHLRITALSRTGTGRRSIATVQETGRRLTSFAAS
LGQPFSFHHCRLDSDETFRPSALKLVRGEALVFNCMLNLPHLSYRAPESVASFLNGAKTL
NPKLVTLVEEEVGSVIGGFVERFMDSLHHYSAVFDSLEAGFPMQNRARTLVERVFFGPRI
AGSLGRIYRTGGEEERRSWGEWLGEVGFRGVPVSFANHCQAKLLLGLFNDGYRVEEVGVG
SNKLVLDWKSRRLLSASLWTCSSSDSDL
>hairy meristem [Petunia x hybrida]|OG-HAM-II
MIAIPQGAKGVLGVSSFMPSISSEEQICKKDANFARNDPQICKKDGNFARNEPQICKKEG
NFTRNEPVSVLDTRSPSPSSSSCSYAGKVEGQKEELVKELQPFPLVGLEPEKCSLGFGDL
DNLLPELCGADQTLLRWISGDMEDPSVSLKQLLLGGNANGFHGSSGFEASAAGSLVHTDN
VSFSGSDVSLNANIEKIGSVIDSNGRPSNGFDYLNANLYAKSLPLPPASSFQEQKLGQKP
QSFSPNQALFQNASYGNMFDSSSYDDTNQEQPPSKRHNSGTLGSSVGGLLPKVPFFDPSG
DLSMRRQLLGEMQQHFNLLPPQQFQPKPLIVPKLEAACGGGNGSLMVPRHQQQEQQFIYD
QIFQASELLLAGHFSNAQMILARLNQQLSPIGKPFKRAAFYFKEALQLPFLLPCTSTFLP
PRSPTPFDCVLKMDAYKSFSEVSPLIQFMNFTSNQAILEALGDVERIHIIDFDIGFGAQW
SSFMQELPSSNRKATSLKITAFASPSTHHSVEIAIMHESLTQFANDAGIRFELEVINLDT
FDPKSYPLSSLRSSDCEAIAINFPIWSISSCLFAFPSLLHYMKQLSPKIIVSLERGCERT
ELPLKHHLLHALQYYEILLASIDAANVTPEIGKKIEKSLLLPSIENMVLGRLRSPDRMPQ
WRNLFASAGFSPVAFSNLTEIQAECVVKRTQVGGFHVEKRQSSLVLCWKQQELLSALTWR
C
>required for arbuscular mycorrhization 1 [Medicago truncatula]|OG-RAM1
MINSLCGSSNSLKEKCLQPNSSNQTNTHSKKNATNSCGDLEQINVLTPQSLNLPSLKFDL
DGDVEVQSPDSSMWEAFFNDHLDNDFMISSPIRNINPNSPQASTYNNCNYNYAQGMQIQS
LSGCSPPRFASQIGSLNSNNQQKGKGLSPLHRVFNSPNNQYMQHVENLSLPAIEEFLEDF
QGDVDHFSSTKVSSECFDMETPISTILDSLTMQNSSSYGASVNEESTLLHGGNSSSQISQ
ESDIYHQMGSMASASLSQALQQERYQEKHQKMQAQQQSLTVPIQIGIEQEQDSGLQLVHL
LLACAEAVAKGEYMLARRYLHQLNRVVTPLGDSMQRVASCFTESLSARLAATLTTKSSST
KKLAPSSLSSSSSSSCLSTFPSNPMEVLKIYQIVYQACPYIKFAHFTANQAIFEAFEAEE
RVHVIDLDILQGYQWPAFMQALAARPGGAPFLRITGVGPCIESVRETGRCLTELAHSLRI
PFEFHPVGEQLEDLKPHMFNRRVGEALAVNTVNRLHRVPGNHLGNLLSMIRDQAPNIVTL
VEQEASHNGPYFLGRFLEALHYYSAIFDSLDATFPVESAPRAKVEQYIFAPEIRNIVACE
GEERIERHERLEKWRKIMEGKGFKGVPLSPNAVTQSRILLGLYSCDGYRLTEDKGCLLLG
WQDRAIIAASAWRC
>required for arbuscule development 1 [Lotus japonicus]|OG-RAD1-1
MSPPLYSVLLEDENSVFLLDLDLSSPMGFHAYPHLPILDSSIANWSLPFSISDETFRESK
KLKRTMIPISSADFSISSSSSLSVSVNSIPRLNFRDHIRTYKRYLAAEELPEDTNSSESV
VGAEEDGCADGMRLVQLLIACAEAVACRDKAHASMLLSELKSNALVFGSSFQRVASCFVQ
GLAERLTLIQPIGSGAGVSQSMMNIMDAASEEMEEAYRLVYETCPHIQFGHFVANSTILE
AFEGESFVHVVDLGMSLGLPHGHQWRGLIHSLANRASGHGRVRRLRITAIGLCIARLQAI
GDELSDYANNLGINLEFSVVQKNLENLQPEDIKVNDDEALVVNSILQLHCVVKESRGALN
SVLQMIHGLSPKVLVMVEQDSSHNGPFFLGRFMESLHYYSAIFDSLDAMLPKYDTKRAKM
EQFYFAEEIKNIVSCEGPLRMERHERVDQWRRRMSRAGFQAAPIKMVAQAKQWLLKNKIC
DGYTVVEEKGCLVLGWKSKPIVAASCWKC
>SCARECROW-like protein [Lilium longiflorum]|OG-LISCL
MVKELKVDDFFTDWDAKNGFELGWPQPGIDHPTNFGDSPNGSAHVSPNGSALVSPDASAT
SSNGNVSSSTSFEGDDVYADSEIFSDIVLSYINRMLNEEIIDEKLDIFQGHPELEATEKP
FYEILGEKYPPPSDQPSMYNNPSPETPDSNIYVKSSSSNSINSVVTSGNWAFGAIELPQN
YLIPVDYSSQSSFGSTNSVHNAIEGLGEPTMTNIEARDQFSESMLAEQFMRGVEEARKFL
PKEDKLVINLEDNGISLPPKLMYDNGLNEVKEEEKEYTAYGSRGRKNRHSDELDLEEGRS
NKQSAVDYTEETLRSEMSDLVLLCPNCDGKEGVSSKTWTQNEATRSPQNGHTRGSGSSKS
RGKKPSKTEVVDLRTLLIHCAQTVAIDDRRSANDLLKQIRQHASPFGDGMQRLAHYFADG
LEARLAGMGSEKYHSFVAKPVSATDILKAYGLYMSACPFKKVSFYFSTQMILDTTEKASK
IHIVDFGIYFGFQWPSFLQRLSKRPGGPPKLRITGIDLPQPGFRPAERIEQTGRRIAEYA
RSFNVPFEYQGIAAKFETIKIEDLRIAEDEMVVVNCSFSLKNLADETVAEDCPRTRVLSM
IRKLNPALFTLGVVNGSYNAPFFVTRFREALFHFSALFDMLEMNTPRKDEQRLLIEQNIF
GRDAMNVIACEGTERVERPETYKQWQVRNFRAGFTQLPLDRDIVKKSKCKVKELYHKDFV
VDEDGRWLLLGWKGRIIYALSAWTPNSR
