# Supplementary material for: Evolutionary Analyses of GRAS Transcription Factors in Angiosperms
Source: Front Plant Sci. 2017 Mar 2;8:273. doi: 10.3389/fpls.2017.00273 (PMC5332381; doi:10.3389/fpls.2017.00273)
Supplement: Supplementary Table 2 — Genes in duplicated segments on C. canephora chromosomes 7 and 11 including two DELLA-1 genes. [file Table2.XLSX]

## Sheet: Sheet1
Cc07_g13080 Putative Zinc finger protein 7	RBH	Cc11_g06230 Putative Zinc finger protein 4~ ZFP4
Cc07_g13130 Probable receptor protein kinase TMK1	RBH	Cc11_g06270 Probable receptor protein kinase TMK1
Cc07_g13140 U-box domain-containing protein 21	RBH	Cc11_g06300 Putative U-box domain-containing protein 20~ PUB20
Cc07_g13160 PHD finger protein MALE MEIOCYTE DEATH 1	RBH	Cc11_g06440 Putative PHD finger protein At2g01810
Cc07_g13320 Cysteine-rich repeat secretory protein 60	RBH	Cc11_g06990 Cysteine-rich repeat secretory protein 12~ CRRSP12
Cc07_g13350 Probable inactive receptor kinase At1g48480	High copy number	Cc11_g07990 Putative Probable inactive receptor kinase At1g48480~ RKL1
		Cc11_g08000 Putative Probable inactive receptor kinase At1g48480~ RKL1
		Cc11_g08010 Putative Probable inactive receptor kinase At1g48480~ RKL1
Cc07_g13390 Glucan endo-1,3-beta-glucosidase 2	RBH	Cc11_g08050 Glucan endo-1,3-beta-glucosidase 3~ At2g01630
Cc07_g13500 HMG-Y-related protein A	RBH	Cc11_g08210 HMG-Y-related protein A
Cc07_g13510 HMG-Y-related protein A	RBH
Cc07_g13540 Protein of unknown function DUF2359, transmembrane	RBH	Cc11_g08280 Protein of unknown function DUF2359, transmembrane
Cc07_g13590 DELLA protein GAI		Cc11_g08290 DELLA protein GAI1
