# Supplementary material for: Evolutionary Analyses of GRAS Transcription Factors in Angiosperms
Source: Front Plant Sci. 2017 Mar 2;8:273. doi: 10.3389/fpls.2017.00273 (PMC5332381; doi:10.3389/fpls.2017.00273)
Supplement: Supplementary Table 3 — Classification of GRAS genes up-regulated in L. japonicus roots with mycorrhizal colonization (Xue et al., 2015). [file Table3.XLSX]

## Sheet: Sheet1
Seq. Name (Lotus CDSv2.5)	fold change	OG
LjT15C06.70.r2.m	2.51	OG-NSP2-1
chr4.CM0680.320.r2.m	6.02	OG-NSP2-2
chr3.CM2163.240.r2.m	970.83	OG-SCL3
chr3.CM2163.230.r2.m	462.42	OG-SCL3
chr3.CM0127.880.r2.m	5.77	OG-SCL3
chr2.CM0018.140.r2.m	3.2	OG-SCL3
chr4.CM1864.540.r2.m	2.93	OG-RAD1-1
LjSGA_045015.1	5.74	OG-RAD1-1
LjSGA_073109.1	5.34	OG-RAD1-1
LjSGA_122341.1	13.04	OG-RAD1-2
chr1.CM1852.30.r2.m	438.56	OG-OG-RAM1
chr5.CM1667.220.r2.a	19.68	OG-SCL-A
chr5.CM0239.240.r2.m	170.03	OG-SCL-B
chr6.CM0139.1440.r2.d	11.74	OG-SCL-B
chr1.cm0122.2130.r2.d	4.81	OG-SCL-B
LjSGA_020219.1	8.93	OG-SCR-3
chr3.CM0460.10.r2.d	2.11	OG-SCR-3
chr3.CM0106.470.r2.d	3.57	OG-SHR-2
